# Supplementary material for: Systematic Discovery of Pathogen Effector Functions across Human Pathogens and Pathways
Source: bioRxiv. 2025 Nov 17:2025.11.17.687821. Preprint. [Version 1] doi: 10.1101/2025.11.17.687821 (PMC12667889; doi:10.1101/2025.11.17.687821)
Supplement: Supplement 4 [file media-4.xlsx]

## Sheet: Sheet1
TAB: IP-MS_U14(HHV6A)	IP-MS experiment result table for A549 cells expressing U14-V5
TAB: BioID_U14(HHV6A)	BioID experiment result table for A549 cells expressing U14-BioID
Column	Description
Contaminant	A boolean flag (TRUE/FALSE) indicating if the protein is a known common contaminant in affinity purification experiments.
POI	Protein of Interest. A boolean flag (TRUE/FALSE) indicating if this is the bait protein.
UniqueMatch	A boolean flag (TRUE/FALSE) indicating if the protein was identified by peptides that are unique to that specific protein entry.
Accession	The UniProt accession ID for the identified protein.
Description	The protein description, as annotated in the UniProt database.
Genes	Gene name
Confidence	A qualitative score classifying the confidence of the interaction, derived from peptide counts, LFC, and statistical significance.
Trusted Peptides	The number of unique, high-confidence peptides identified for the protein.
MW[kDa]	The molecular weight of the protein in kilodaltons.
LFC_U14vsEmpty	The log2 (fold change) of protein abundance in the U14-BioID samples relative to the Empty-BioID vector control samples.
pval_U14vsEmpty	The unadjusted p-value representing the statistical significance of the protein's enrichment in U14 samples versus controls.
padj	The p-value adjusted for multiple hypothesis testing (False Discovery Rate, FDR).

## Sheet: BioID_U14(HHV6A)
Contaminant	POI	UniqueMatch	Accession	Description	Genes	Confidence	Trusted Peptides	MW[kDa]	LFC_U14vsEmpty	pval_U14vsEmpty	padj
	TRUE	TRUE	Q69549	U14		High	29	69.52	9.79205	6.01327e-09	3.89324e-06
		TRUE	P04637	Cellular tumor antigen p53	TP53	High	20	43.63	6.88979	2.49048e-09	2.74079e-06
TRUE		TRUE	cont_C00178	Keratin, high-sulfur matrix protein, IIIA3		High	3	14.15
TRUE		TRUE	cont_C00137	Keratin, type I microfibrillar, 47.6 kDa		High	26	46.03	0.194704
TRUE		TRUE	cont_C00134	Keratin, type I cuticular Ha1	KRT31	High	24	47.21	0.341969
		TRUE	Q68EA5	Zinc finger protein 57	ZNF57	High	2	64.39	4.09854	0.00126752	0.00525914
		TRUE	O15379	Histone deacetylase 3	HDAC3	High	2	48.82	3.95975	1.71455e-05	0.000244753
TRUE		TRUE	cont_C00177	Keratin, high-sulfur matrix protein, IIIA3A		High	8	13.88	-1.69492
TRUE		TRUE	cont_C00167	Keratin, type II microfibrillar (Fragment)		High	7	12.68
TRUE		TRUE	cont_C00199	Keratin, type II cuticular Hb5	KRT85	High	4	55.77	-0.160322
TRUE		TRUE	cont_C00195	Keratin, type II cuticular Hb1	KRT81	High	38	54.89	-0.247874
		TRUE	Q6A163	Keratin, type I cytoskeletal 39	KRT39	High	4	55.62			0.148426
TRUE		TRUE	cont_C00192	Keratin, type I cuticular Ha6	KRT36	High	10	52.21	-0.383059
		TRUE	Q9BYC8	Large ribosomal subunit protein bL32m	MRPL32	High	2	21.39	3.54173	5.68524e-08	1.36685e-05
		TRUE	Q3B7T1	Erythroid differentiation-related factor 1	EDRF1	High	4	138.44	-1.35892	0.0162722	0.000266757
		TRUE	Q7L592	Protein arginine methyltransferase NDUFAF7, mitochondrial	NDUFAF7	High	8	49.21	5.15298	2.23695e-05	0.000288224
TRUE		TRUE	cont_C00183	Keratin-associated protein 6-1	KRTAP6-1	High	3	8.42	-2.03093
		TRUE	Q9H4M9	EH domain-containing protein 1	EHD1	High	17	60.59	4.56973	4.51657e-08	1.15323e-05
		TRUE	Q9Y6M4	Casein kinase I isoform gamma-3	CSNK1G3	High	6	51.36	4.34768	3.06244e-05	0.000358699
		TRUE	Q9HCP0	Casein kinase I isoform gamma-1	CSNK1G1	Low	1	48.48	3.18814	0.00515829	0.0159103
		TRUE	Q8IZL2	Mastermind-like protein 2	MAML2	High	2	125.12	3.18097	3.8574e-07	3.45502e-05
		TRUE	Q86T82	Ubiquitin carboxyl-terminal hydrolase 37	USP37	High	23	110.1	3.74141	2.13012e-07	2.70288e-05
		TRUE	Q9BR77	Coiled-coil domain-containing protein 77	CCDC77	High	6	57.45	3.66305	8.92319e-05	0.000747911
		TRUE	P23743	Diacylglycerol kinase alpha	DGKA	High	12	82.58	3.59789	2.76466e-06	8.70963e-05
		TRUE	Q9NS37	CREB/ATF bZIP transcription factor	CREBZF	High	7	37.11	3.59757	0.00264249	0.00936454
TRUE		TRUE	cont_C00169	Keratin, type II microfibrillar, component 5		High	37	55.22	-0.73763
		TRUE	O15151	Protein Mdm4	MDM4	High	7	54.83	3.59181	1.95975e-06	7.41338e-05
		TRUE	Q9BWF2	E3 ubiquitin-protein ligase TRAIP	TRAIP	High	7	53.26	3.49689	3.66546e-08	1.04649e-05
		TRUE	Q9NVN8	Guanine nucleotide-binding protein-like 3-like protein	GNL3L	High	13	65.53	3.25456	7.22045e-08	1.49923e-05
		TRUE	Q14865	AT-rich interactive domain-containing protein 5B	ARID5B	High	4	132.29	1.97092	0.00120531	0.00440341
		TRUE	Q92665	Small ribosomal subunit protein mS31	MRPS31	High	8	45.29	3.25453	8.96418e-08	1.78036e-05
		TRUE	Q14159	DNA repair-scaffolding protein	SPIDR	High	2	100.25	2.79597	9.55876e-05	0.000783405
		TRUE	P12755	Ski oncogene	SKI	High	4	79.95	2.36843	1.85716e-05	0.000257076
		TRUE	Q96G74	OTU domain-containing protein 5	OTUD5	High	9	60.59	3.21872	2.28259e-08	1.02664e-05
		TRUE	Q5FBB7	Shugoshin 1	SGO1	High	15	64.15	3.21818	2.54535e-07	1.64777e-05
		TRUE	Q08050	Forkhead box protein M1	FOXM1	High	9	84.23	3.08376	5.64805e-07	4.08389e-05
		TRUE	Q14149	MORC family CW-type zinc finger protein 3	MORC3	High	21	107.05	3.03752	2.23364e-06	7.84868e-05
TRUE		TRUE	cont_C00136	Keratin, type I microfibrillar 48 kDa, component 8C-1		High	10	46.64	-0.635036
		TRUE	Q9Y2K1	Zinc finger and BTB domain-containing protein 1	ZBTB1	High	17	81.96	3.03086	3.51239e-07	3.33418e-05
		TRUE	Q68CZ1	Protein fantom	RPGRIP1L	High	27	151.11	2.99712	4.37262e-06	7.083e-05
		TRUE	Q96MP5	Zinc finger SWIM domain-containing protein 3	ZSWIM3	High	6	79.4	2.93316	0.00020725	0.00139634
		TRUE	Q9UN79	Transcription factor SOX-13	SOX13	High	6	69.18	2.85657	7.34289e-07	4.67259e-05
		TRUE	Q8IVE3	Pleckstrin homology domain-containing family H member 2	PLEKHH2	High	9	168.12	2.81186	7.80021e-07	4.75085e-05
		TRUE	Q3B820	Protein FAM161A	FAM161A	High	13	76.7	2.79554	3.88249e-06	0.000101866
		TRUE	P46527	Cyclin-dependent kinase inhibitor 1B	CDKN1B	High	3	22.06	-0.931989	0.297485	0.0306632
		TRUE	Q9NZN4	EH domain-containing protein 2	EHD2	High	8	61.12	2.75128	5.039e-06	0.000125782
		TRUE	Q96DY7	Mdm2-binding protein	MTBP	High	9	102.13	2.74436	8.59672e-05	0.000729923
		TRUE	Q6ZVD8	PH domain leucine-rich repeat-containing protein phosphatase 2	PHLPP2	High	7	146.66	2.73669	0.0198768	0.0487109
		TRUE	P30291	Wee1-like protein kinase	WEE1	High	5	71.55	2.73662	1.79627e-05	0.000251698
		TRUE	Q7L590	Protein MCM10 homolog	MCM10	High	37	98.12	2.72019	2.80003e-07	3.1139e-05
TRUE		TRUE	cont_C00188	Keratin, type I cuticular Ha4	KRT34	Low	0	49.39	1.77645
		TRUE	Q92817	Envoplakin	EVPL	High	71	231.46	2.67725	8.69465e-07	3.28595e-05
		TRUE	Q96N38	Zinc finger protein 714	ZNF714	High	5	63.84	2.65471	5.43372e-05	0.000402002
		TRUE	O15417	Trinucleotide repeat-containing gene 18 protein	TNRC18	High	54	314.33	2.62781	5.302e-05	0.000521973
		TRUE	Q8IXJ9	Polycomb group protein ASXL1	ASXL1	High	4	165.33	0.541418	0.115216	0.00358114
		TRUE	Q96EZ8	Microspherule protein 1	MCRS1	High	10	51.77	2.61916	1.90259e-06	7.30338e-05
		TRUE	Q96F45	Zinc finger protein 503	ZNF503	High	3	62.52	0.441129	0.045157	0.000572661
		TRUE	P49674	Casein kinase I isoform epsilon	CSNK1E	High	7	47.29	2.61726	0.014807	0.0381923
		TRUE	O95251	Histone acetyltransferase KAT7	KAT7	High	10	70.6	2.60907	3.98419e-07	3.49996e-05
		TRUE	P02511	Alpha-crystallin B chain	CRYAB	High	3	20.15	-0.692539	0.399718	0.0429128
		TRUE	Q6P0N0	Mis18-binding protein 1	MIS18BP1	High	37	129.01	2.60203	3.31794e-07	3.22475e-05
		TRUE	Q96RP9	Elongation factor G, mitochondrial	GFM1	High	2	83.42	2.42505	7.59431e-05	0.000662038
		TRUE	Q9NZN3	EH domain-containing protein 3	EHD3	High	7	60.85	2.58652	3.86431e-05	0.000239632
		TRUE	Q6IQ32	Activity-dependent neuroprotector homeobox protein 2	ADNP2	High	12	122.75	2.58062	8.93362e-07	5.16567e-05
		TRUE	Q9HCK0	Zinc finger and BTB domain-containing protein 26	ZBTB26	High	2	49.92	2.40734	2.28404e-06	7.90416e-05
		TRUE	P06241	Tyrosine-protein kinase Fyn	FYN	High	3	60.72	1.30652	0.106997	0.144561
		TRUE	Q7Z2Z1	Treslin	TICRR	High	22	210.73	2.57146	2.8191e-06	8.80703e-05
		TRUE	Q9BZE0	Zinc finger protein GLIS2	GLIS2	Low	1	55.65	2.39954	4.39153e-05	0.000451813
		TRUE	Q96RY5	Protein cramped-like	CRAMP1	High	12	134.64	2.55092	5.26347e-06	0.000128178
		TRUE	Q8N3C7	CAP-Gly domain-containing linker protein 4	CLIP4	High	3	76.27	2.16537	0.00760283	0.0219253
		TRUE	Q9H2Y7	Zinc finger protein 106	ZNF106	High	50	208.75	2.53312	8.4531e-07	5.08076e-05
		TRUE	Q9HAW4	Claspin	CLSPN	High	45	151	2.52229	1.63093e-06	6.65186e-05
		TRUE	Q6IEG0	U11/U12 small nuclear ribonucleoprotein 48 kDa protein	SNRNP48	High	9	39.94	2.5207	9.32549e-06	0.000173656
		TRUE	Q9NR48	Histone-lysine N-methyltransferase ASH1L	ASH1L	High	48	332.58	2.51841	9.6742e-06	0.00017384
		TRUE	O75132	Zinc finger BED domain-containing protein 4	ZBED4	High	4	130.24	2.1866	4.84379e-05	0.000488442
		TRUE	Q9ULD5	Zinc finger protein 777	ZNF777	High	3	93.7	1.5993	0.00102121	0.00449563
		TRUE	Q9BR11	Zinc finger SWIM domain-containing protein 1	ZSWIM1	High	2	55.03	2.31658	0.0603752	0.0776293
		TRUE	Q13495	Mastermind-like domain-containing protein 1	MAMLD1	High	3	83.18	1.20118	0.00047561	0.00164884
		TRUE	Q8IWY8	Zinc finger and SCAN domain-containing protein 29	ZSCAN29	High	9	96.66	2.47844	7.65927e-06	0.000156461
		TRUE	Q14938	Nuclear factor 1 X-type	NFIX	High	3	55.06	1.10406	0.00385707	0.00514819
		TRUE	P52824	Diacylglycerol kinase theta	DGKQ	Low	1	101.09	2.28453	0.000107106	0.000847937
		TRUE	Q562E7	WD repeat-containing protein 81	WDR81	Low	1	211.56	2.28283	0.0386779	0.0838939
		TRUE	Q8NEY8	Periphilin-1	PPHLN1	High	14	52.71	2.46382	1.38694e-07	2.23318e-05
		TRUE	P49959	Double-strand break repair protein MRE11	MRE11	High	31	80.54	2.45738	3.06545e-07	3.12232e-05
		TRUE	Q13885	Tubulin beta-2A chain	TUBB2A	High	4	49.87	0.00856224	0.995056	0.47011
		TRUE	Q96GY3	Protein lin-37 homolog	LIN37	High	2	28.37	2.25609	1.89807e-05	0.000260372
		TRUE	Q99728	BRCA1-associated RING domain protein 1	BARD1	High	19	86.59	2.44589	1.41415e-06	5.37433e-05
		TRUE	Q8IZT6	Abnormal spindle-like microcephaly-associated protein	ASPM	High	17	409.54	2.4403	5.95683e-06	0.000138126
		TRUE	O15020	Spectrin beta chain, non-erythrocytic 2	SPTBN2	High	4	271.16	0.357424	0.661124	0.232535
		TRUE	Q9UBB9	Tuftelin-interacting protein 11	TFIP11	High	25	96.76	2.43033	5.86548e-07	4.08389e-05
		TRUE	Q13243	Serine/arginine-rich splicing factor 5	SRSF5	High	3	31.25	0.85295	0.0517771	0.0226724
		TRUE	Q9UKL3	CASP8-associated protein 2	CASP8AP2	High	49	222.52	2.42347	1.59963e-05	0.000236476
		TRUE	Q99708	DNA endonuclease RBBP8	RBBP8	High	27	101.88	2.41464	4.76979e-06	0.000121567
		TRUE	O95071	E3 ubiquitin-protein ligase UBR5	UBR5	High	20	309.16	2.40451	9.3646e-06	0.000173656
		TRUE	Q9BTT0	Acidic leucine-rich nuclear phosphoprotein 32 family member E	ANP32E	High	2	30.67	2.19496	0.00010216	0.000818711
		TRUE	Q9NV06	DDB1- and CUL4-associated factor 13	DCAF13	High	8	51.37	2.40433	1.12258e-06	5.4698e-05
		TRUE	Q9HCI7	E3 ubiquitin-protein ligase MSL2	MSL2	High	5	62.5	2.38199	7.27563e-06	0.000155304
		TRUE	Q16533	snRNA-activating protein complex subunit 1	SNAPC1	High	6	42.97	2.36422	7.56738e-06	0.000156461
		TRUE	Q9NYZ3	G2 and S phase-expressed protein 1	GTSE1	High	19	78.46	2.36231	2.35606e-06	7.91358e-05
		TRUE	Q96JM2	Zinc finger protein 462	ZNF462	High	32	284.51	2.34233	1.42889e-05	0.000215413
		TRUE	Q13887	Krueppel-like factor 5	KLF5	High	5	50.76	2.34196	2.37486e-06	7.91853e-05
		TRUE	Q9UJA3	DNA helicase MCM8	MCM8	High	7	93.64	2.34087	3.23546e-06	9.47408e-05
		TRUE	O60934	Nibrin	NBN	High	37	84.91	2.29803	2.70357e-06	8.63629e-05
		TRUE	P61964	WD repeat-containing protein 5	WDR5	High	12	36.57	2.28896	5.40129e-05	0.000528332
		TRUE	O75643	U5 small nuclear ribonucleoprotein 200 kDa helicase	SNRNP200	High	86	244.35	2.28801	5.95047e-07	4.08389e-05
		TRUE	Q9P2N5	RNA-binding protein 27	RBM27	High	34	118.64	2.28207	4.1161e-07	3.52704e-05
		TRUE	Q96PN7	Transcriptional-regulating factor 1	TRERF1	High	3	132.17	0.500962	0.0910229	0.00641956
		TRUE	O75376	Nuclear receptor corepressor 1	NCOR1	High	85	270.04	2.27129	3.43523e-06	9.93174e-05
		TRUE	Q9NQS7	Inner centromere protein	INCENP	High	22	105.36	2.25872	1.1363e-06	5.4698e-05
		TRUE	Q7Z333	Probable helicase senataxin	SETX	High	84	302.69	2.24585	9.24819e-06	0.000173656
		TRUE	Q9NWQ4	G patch domain-containing protein 2-like	GPATCH2L	High	11	54.23	2.23819	1.17507e-05	0.000195189
		TRUE	Q5TGY3	Transcription factor Gibbin	AHDC1	High	18	168.24	2.23691	7.66386e-06	0.000156461
		TRUE	Q53HL2	Borealin	CDCA8	High	5	31.3	2.21362	5.09304e-06	8.3821e-05
		TRUE	Q6NWY9	Pre-mRNA-processing factor 40 homolog B	PRPF40B	High	4	99.3	1.45376	0.000232134	0.00150837
		TRUE	Q13227	G protein pathway suppressor 2	GPS2	High	6	36.67	2.19764	7.66803e-07	4.73346e-05
		TRUE	Q53ET0	CREB-regulated transcription coactivator 2	CRTC2	Low	1	73.26	2.11918	0.000490424	0.00256616
		TRUE	Q9NYP3	Protein downstream neighbor of Son	DONSON	High	5	62.71	2.18853	9.98277e-06	0.000158382
TRUE		TRUE	cont_C00191	Keratin, type I cuticular Ha5	Krt35	High	7	50.5	0.0695541
		TRUE	P19447	General transcription and DNA repair factor IIH helicase/translocase subunit XPB	ERCC3	High	10	89.22	2.18621	5.12382e-06	0.000126517
		TRUE	P10244	Myb-related protein B	MYBL2	High	15	78.72	2.18566	8.63189e-06	0.000171437
		TRUE	Q6IE81	Protein Jade-1	JADE1	High	8	95.47	2.17081	3.07249e-06	9.2948e-05
		TRUE	Q969R5	Lethal(3)malignant brain tumor-like protein 2	L3MBTL2	High	10	79.06	2.16734	2.5269e-06	8.36441e-05
		TRUE	P29375	Lysine-specific demethylase 5A	KDM5A	High	40	191.97	2.16218	3.68266e-06	0.000103205
		TRUE	Q99550	M-phase phosphoprotein 9	MPHOSPH9	High	9	132.94	2.16029	0.000105216	0.00083879
		TRUE	Q8NI77	Kinesin-like protein KIF18A	KIF18A	High	33	102.22	2.1498	2.27011e-06	7.90416e-05
		TRUE	P55081	Microfibrillar-associated protein 1	MFAP1	High	16	51.93	2.14646	1.89965e-06	7.30338e-05
		TRUE	Q9Y5B6	PAX3- and PAX7-binding protein 1	PAXBP1	High	11	104.74	2.14572	1.00354e-05	0.000176716
		TRUE	Q6PIW4	Fidgetin-like protein 1	FIGNL1	High	21	74.03	2.14535	2.09542e-06	7.55773e-05
		TRUE	O75362	Zinc finger protein 217	ZNF217	High	39	115.2	2.14145	9.31626e-06	0.000173656
		TRUE	O95639	Cleavage and polyadenylation specificity factor subunit 4	CPSF4	Low	1	30.23	2.083	1.64759e-05	0.000239198
		TRUE	O95997	Securin	PTTG1	High	6	22.01	2.13694	2.33921e-06	7.91358e-05
		TRUE	Q9BY77	Polymerase delta-interacting protein 3	POLDIP3	High	17	46.06	2.12832	9.36854e-07	1.64777e-05
		TRUE	P61129	Zinc finger CCCH domain-containing protein 6	ZC3H6	High	11	131.59	2.12108	0.000561061	0.00285086
		TRUE	Q9Y261	Hepatocyte nuclear factor 3-beta	FOXA2	Low	1	48.27	2.07136	0.000280873	0.00108034
		TRUE	Q15329	Transcription factor E2F5	E2F5	High	4	37.59	0.617361	0.0169997	0.00349671
		TRUE	Q86YA3	5'-3' DNA helicase ZGRF1	ZGRF1	High	21	236.45	2.1162	3.5249e-05	0.000388105
		TRUE	P53814	Smoothelin	SMTN	High	13	99	2.11225	3.5716e-05	0.000266824
TRUE		TRUE	cont_C00196	Keratin, type II cuticular Hb2	KRT82	High	3	56.62	-0.325699
		TRUE	O75448	Mediator of RNA polymerase II transcription subunit 24	MED24	Low	1	110.23	2.05633	0.000260002	0.0016292
		TRUE	Q6IQ21	Zinc finger protein 770	ZNF770	High	11	79.96	2.1112	1.43357e-05	0.000215413
		TRUE	Q8N328	PiggyBac transposable element-derived protein 3	PGBD3	Low	1	67.55	2.05377	0.083175	0.156484
		TRUE	Q9Y247	Protein FAM50B	FAM50B	High	5	38.68	2.10889	2.19817e-05	0.000286505
		TRUE	A8K979	ERI1 exoribonuclease 2	ERI2	High	2	77.35	2.05196	0.0170181	0.04269
		TRUE	Q8TAT5	Endonuclease 8-like 3	NEIL3	High	12	67.73	2.1087	6.81316e-06	0.00015035
		TRUE	Q9H4K1	RIB43A-like with coiled-coils protein 2	RIBC2	Low	1	45.4	2.04837	0.0429771	0.0916095
		TRUE	Q2YD98	UV-stimulated scaffold protein A	UVSSA	High	6	80.54	2.10596	1.33804e-05	0.000207192
		TRUE	Q8N5Y2	MSL complex subunit 3	MSL3	High	11	59.79	2.103	2.33587e-05	0.000295819
		TRUE	Q92878	DNA repair protein RAD50	RAD50	High	56	153.8	2.09148	1.68006e-06	6.76637e-05
		TRUE	Q8NCD3	Holliday junction recognition protein	HJURP	High	17	83.49	2.08473	1.01067e-06	5.3683e-05
		TRUE	Q99661	Kinesin-like protein KIF2C	KIF2C	High	12	81.26	2.08355	0.000191387	0.00130762
		TRUE	O75496	Geminin	GMNN	High	6	23.55	2.08091	9.31875e-06	0.000173656
		TRUE	Q9H0H5	Rac GTPase-activating protein 1	RACGAP1	High	16	70.98	2.07941	6.19832e-06	0.000141622
		TRUE	Q8TC05	Nuclear protein MDM1	MDM1	High	9	80.69	2.06379	8.36615e-06	0.000167617
		TRUE	Q75N03	E3 ubiquitin-protein ligase Hakai	CBLL1	High	2	54.48	2.00129	0.000386809	0.00217069
		TRUE	Q96EA4	Protein Spindly	SPDL1	High	31	70.13	2.06286	2.6588e-06	8.58492e-05
		TRUE	A2AJT9	BCLAF1 and THRAP3 family member 3	BCLAF3	High	19	83.82	2.06145	5.09768e-05	0.000266824
		TRUE	Q15185	Prostaglandin E synthase 3	PTGES3	High	4	18.69	0.842849	0.0125648	0.015089
		TRUE	Q9BRD0	BUD13 homolog	BUD13	High	26	70.48	2.05927	0.000161677	0.00115397
		TRUE	Q6P4F7	Rho GTPase-activating protein 11A	ARHGAP11A	High	33	113.8	2.0553	1.83358e-05	0.000137555
		TRUE	O43290	U4/U6.U5 tri-snRNP-associated protein 1	SART1	High	54	90.2	2.05267	9.68599e-06	0.00017384
		TRUE	O95235	Kinesin-like protein KIF20A	KIF20A	High	9	100.22	2.05114	0.000284265	0.00173367
		TRUE	Q6PL18	ATPase family AAA domain-containing protein 2	ATAD2	High	14	158.46	2.0373	4.34919e-07	3.5477e-05
		TRUE	P78316	Nucleolar protein 14	NOP14	High	19	97.61	2.03276	1.68863e-06	3.75496e-05
		TRUE	Q8WYH8	Inhibitor of growth protein 5	ING5	High	5	27.73	2.02169	2.18915e-05	0.000286505
		TRUE	P48552	Nuclear receptor-interacting protein 1	NRIP1	High	34	126.86	2.012	1.13287e-05	0.000191538
		TRUE	P0C7T5	Ataxin-1-like	ATXN1L	High	4	73.26	0.15017	0.636365	0.0297352
		TRUE	Q69YH5	Cell division cycle-associated protein 2	CDCA2	High	32	112.61	2.00179	4.7213e-05	0.000478202
		TRUE	O95391	Pre-mRNA-splicing factor SLU7	SLU7	High	27	68.34	1.99411	6.76404e-06	0.00015035
		TRUE	O75461	Transcription factor E2F6	E2F6	High	2	31.82	1.96155	4.36527e-05	0.000451144
		TRUE	P84103	Serine/arginine-rich splicing factor 3	SRSF3	High	3	19.32	-0.263031	0.531527	0.0305092
		TRUE	Q9NW75	G patch domain-containing protein 2	GPATCH2	High	6	58.91	1.98926	2.36473e-05	0.000167808
		TRUE	Q96RU2	Ubiquitin carboxyl-terminal hydrolase 28	USP28	High	4	122.41	-0.371561	0.218242	0.00396416
		TRUE	Q8TF20	Zinc finger protein 721	ZNF721	High	5	105.02	1.98777	0.000763472	0.00291287
		TRUE	Q9Y4E5	E3 SUMO-protein ligase ZNF451	ZNF451	High	20	121.41	1.98662	1.23706e-05	0.000200387
		TRUE	Q02241	Kinesin-like protein KIF23	KIF23	High	33	109.99	1.97909	1.23264e-05	0.00020038
		TRUE	O75592	E3 ubiquitin-protein ligase MYCBP2	MYCBP2	High	23	513.31	1.97728	9.18303e-05	0.00023726
		TRUE	O00311	Cell division cycle 7-related protein kinase	CDC7	High	12	63.85	1.97556	3.09902e-05	0.000362025
		TRUE	Q96DF8	Splicing factor ESS-2 homolog	ESS2	High	9	52.54	1.97406	1.39638e-06	6.0108e-05
		TRUE	Q96NB3	Zinc finger protein 830	ZNF830	High	16	41.97	1.9729	5.78366e-07	4.08389e-05
		TRUE	P48729	Casein kinase I isoform alpha	CSNK1A1	High	9	38.89	1.96868	0.00106649	0.00462652
		TRUE	Q15287	RNA-binding protein with serine-rich domain 1	RNPS1	High	3	34.19	0.815874	0.045042	0.054842
		TRUE	Q9HCS7	Pre-mRNA-splicing factor SYF1	XAB2	High	27	99.95	1.95512	1.5644e-07	2.23318e-05
		TRUE	Q6UB98	Ankyrin repeat domain-containing protein 12	ANKRD12	High	46	235.51	1.95263	3.91324e-05	0.000413789
		TRUE	O43663	Protein regulator of cytokinesis 1	PRC1	High	20	71.56	1.95003	1.52617e-05	0.000227086
		TRUE	O76064	E3 ubiquitin-protein ligase RNF8	RNF8	High	7	55.48	1.94945	1.19335e-05	0.00019628
		TRUE	P28347	Transcriptional enhancer factor TEF-1	TEAD1	High	2	47.91	1.91109	0.000826645	0.00384533
		TRUE	Q6UB99	Ankyrin repeat domain-containing protein 11	ANKRD11	High	77	297.73	1.94128	0.00010133	0.000814922
		TRUE	Q16740	ATP-dependent Clp protease proteolytic subunit, mitochondrial	CLPP	Low	0	30.16	1.93832	0.0790483	0.149955
		TRUE	Q8WWY3	U4/U6 small nuclear ribonucleoprotein Prp31	PRPF31	High	15	55.42	1.93063	3.77793e-06	0.000104687
		TRUE	Q9Y2V2	Calcium-regulated heat-stable protein 1	CARHSP1	High	3	15.88	-0.97321	0.0107028	0.00113457
		TRUE	Q9GZV5	WW domain-containing transcription regulator protein 1	WWTR1	High	2	44.07	1.89054	2.96151e-05	0.000347904
		TRUE	Q12834	Cell division cycle protein 20 homolog	CDC20	High	9	54.69	1.92971	2.94771e-05	0.000347904
		TRUE	Q8WUQ7	Splicing factor Cactin	CACTIN	High	7	88.65	1.9256	0.000114759	0.000884448
		TRUE	Q86VK4	Zinc finger protein 410	ZNF410	High	7	52.08	1.92183	4.0705e-06	0.000109377
		TRUE	Q8IYD8	Fanconi anemia group M protein	FANCM	High	22	232.05	1.92116	9.52101e-05	0.00078223
		TRUE	Q6UUV7	CREB-regulated transcription coactivator 3	CRTC3	Low	1	66.92	1.8803	6.87778e-06	0.000151047
		TRUE	Q9NYP9	Protein Mis18-alpha	MIS18A	High	7	25.85	1.92087	1.85491e-05	0.000239632
		TRUE	O60293	Zinc finger C3H1 domain-containing protein	ZFC3H1	High	26	226.21	1.91414	8.9531e-06	0.000173656
		TRUE	Q15427	Splicing factor 3B subunit 4	SF3B4	High	2	44.36	1.86521	6.43071e-05	0.000591056
		TRUE	Q9UQ84	Exonuclease 1	EXO1	High	19	94.04	1.89942	7.49343e-06	0.000156446
		TRUE	Q99549	M-phase phosphoprotein 8	MPHOSPH8	High	16	97.12	1.89807	2.71242e-05	0.00033218
		TRUE	Q13506	NGFI-A-binding protein 1	NAB1	High	10	54.37	1.89761	4.34747e-06	0.000114601
		TRUE	Q9P281	BAH and coiled-coil domain-containing protein 1	BAHCC1	High	6	279.84	1.89585	0.000199124	0.00135177
		TRUE	Q96N46	Tetratricopeptide repeat protein 14	TTC14	High	12	88.26	1.8903	0.000270296	0.00167301
		TRUE	Q8N1G1	RNA exonuclease 1 homolog	REXO1	High	18	131.43	1.89015	3.19935e-05	0.000224427
		TRUE	Q92613	Protein Jade-3	JADE3	High	15	93.75	1.88606	6.77318e-06	0.00015035
		TRUE	Q9UK61	Protein TASOR	TASOR	High	59	188.91	1.88433	3.11828e-06	9.37125e-05
		TRUE	P05412	Transcription factor Jun	JUN	High	2	35.65	1.84741	8.22245e-05	0.000266757
		TRUE	O14965	Aurora kinase A	AURKA	High	9	45.79	1.87243	1.77957e-06	7.00782e-05
		TRUE	O75123	Zinc finger protein 623	ZNF623	High	6	61.35	1.86441	0.000557583	0.00283635
		TRUE	Q8TCC3	Large ribosomal subunit protein uL30m	MRPL30	Low	1	18.53	1.84586	0.00761592	0.0219492
		TRUE	Q53TQ3	INO80 complex subunit D	INO80D	High	2	113.13	1.8449	0.000932706	0.00421008
		TRUE	Q9UPT5	Exocyst complex component 7	EXOC7	Low	1	83.33	1.84304	0.0101626	0.0280331
		TRUE	Q92754	Transcription factor AP-2 gamma	TFAP2C	High	2	49.15	1.84064	0.00490088	0.0152398
		TRUE	Q9UBU7	Protein DBF4 homolog A	DBF4	High	13	76.81	1.86166	2.99499e-06	9.22976e-05
		TRUE	Q86V59	Paraneoplastic antigen-like protein 8A	PNMA8A	High	6	48.13	1.8595	0.00070653	0.00210252
		TRUE	Q14592	Zinc finger protein 460	ZNF460	High	6	63.62	1.85402	0.00236958	0.00341387
		TRUE	Q9UI14	Prenylated Rab acceptor protein 1	RABAC1	Low	0	20.63	1.8497	0.00016399	0.00116683
		TRUE	Q9H582	Zinc finger protein 644	ZNF644	High	34	149.47	1.84771	1.62232e-05	0.000237524
		TRUE	Q8IY92	Structure-specific endonuclease subunit SLX4	SLX4	High	16	199.89	1.84766	5.34981e-06	0.000128621
		TRUE	A2RUB6	Coiled-coil domain-containing protein 66	CCDC66	Low	1	109.34	1.8126	0.00194038	0.00731324
		TRUE	Q14191	Bifunctional 3'-5' exonuclease/ATP-dependent helicase WRN	WRN	High	16	162.36	1.84678	2.91414e-05	0.000345761
		TRUE	P0CJ78	Zinc finger protein 865	ZNF865	High	2	111.01	1.80931	0.00966845	0.0268157
		TRUE	Q13472	DNA topoisomerase 3-alpha	TOP3A	High	12	112.3	1.84637	0.000265934	0.00165277
		TRUE	Q8N302	Angiogenic factor with G patch and FHA domains 1	AGGF1	High	19	80.93	1.83905	2.66519e-05	0.000329043
		TRUE	O00214	Galectin-8	LGALS8	Low	0	35.79	1.82555	0.036616	0.0804918
		TRUE	Q9UPS6	Histone-lysine N-methyltransferase SETD1B	SETD1B	High	5	212.67	1.82233	0.00624455	0.0186074
		TRUE	P54132	RecQ-like DNA helicase BLM	BLM	High	53	158.9	1.81013	6.15923e-05	0.00029886
		TRUE	Q9BWG6	Sodium channel modifier 1	SCNM1	High	2	25.93	1.79634	0.19805	0.30972
		TRUE	Q96RR1	Twinkle mtDNA helicase	TWNK	High	2	77.11	1.79586	0.00120073	0.0016532
		TRUE	Q96RQ3	Methylcrotonoyl-CoA carboxylase subunit alpha, mitochondrial	MCCC1	High	10	80.42	1.80686	2.20147e-05	0.000286505
		TRUE	Q8IXZ2	Zinc finger CCCH domain-containing protein 3	ZC3H3	High	12	101.88	1.80676	9.42793e-06	0.000173656
		TRUE	Q5RL73	RNA-binding protein 48	RBM48	High	6	41.78	1.80617	5.42197e-06	0.000129673
		TRUE	Q6PJP8	DNA cross-link repair 1A protein	DCLRE1A	High	12	116.33	1.8028	4.22326e-05	0.00043945
		TRUE	P32780	General transcription factor IIH subunit 1	GTF2H1	High	14	61.99	1.79855	1.68102e-05	0.000242236
		TRUE	Q68D10	Protein SPT2 homolog	SPTY2D1	High	31	75.55	1.79448	9.71228e-05	0.000110213
		TRUE	Q10570	Cleavage and polyadenylation specificity factor subunit 1	CPSF1	High	3	160.78	0.709177	0.0286782	0.0271815
		TRUE	Q13123	Protein Red	IK	High	30	65.56	1.79403	5.49184e-06	0.00013066
		TRUE	O75417	DNA polymerase theta	POLQ	High	13	289.44	1.79402	0.00012909	0.000976296
		TRUE	Q9HCK1	DBF4-type zinc finger-containing protein 2	ZDBF2	High	45	265.45	1.78939	0.000117766	0.000904123
		TRUE	P38398	Breast cancer type 1 susceptibility protein	BRCA1	High	68	207.59	1.78836	3.87047e-05	0.000413091
		TRUE	Q9BVJ6	U3 small nucleolar RNA-associated protein 14 homolog A	UTP14A	High	30	87.92	1.78806	6.28336e-06	4.0353e-05
		TRUE	Q9NUJ1	Palmitoyl-protein thioesterase ABHD10, mitochondrial	ABHD10	Low	1	33.91	1.77218	0.00323462	0.0109058
		TRUE	Q9NXU5	ADP-ribosylation factor-like protein 15	ARL15	High	3	22.86	0.863176	0.00339769	0.0111557
		TRUE	Q5VUA4	Zinc finger protein 318	ZNF318	High	59	250.96	1.78581	2.36869e-05	0.000297258
		TRUE	Q9H7L9	Sin3 histone deacetylase corepressor complex component SDS3	SUDS3	High	4	38.11	0.968763	0.000437192	0.00237467
		TRUE	Q9NXL9	DNA helicase MCM9	MCM9	High	16	127.23	1.7821	2.7413e-05	0.000333389
		TRUE	Q3T8J9	GON-4-like protein	GON4L	High	32	248.47	1.77783	4.64338e-05	0.000472404
		TRUE	Q9UJ78	Zinc finger MYM-type protein 5	ZMYM5	High	14	74.77	1.77696	0.000142191	0.000596628
		TRUE	P30305	M-phase inducer phosphatase 2	CDC25B	High	4	64.95	2.47482	1.4663e-05	0.000219608
		TRUE	Q9BWN1	Proline-rich protein 14	PRR14	Low	1	64.29	1.75533	7.33433e-05	7.06517e-05
		TRUE	P53350	Serine/threonine-protein kinase PLK1	PLK1	High	11	68.21	1.77295	3.53016e-06	1.51168e-05
		TRUE	Q8IVF4	Dynein axonemal heavy chain 10	DNAH10	Low	1	514.51	1.75162	0.00068964	0.00264038
		TRUE	Q5T5X7	BEN domain-containing protein 3	BEND3	High	9	94.42	1.77196	7.40849e-06	0.000155954
		TRUE	Q9UBU8	Mortality factor 4-like protein 1	MORF4L1	High	6	41.45	1.77002	0.00057991	0.00279905
		TRUE	Q8IZD4	mRNA-decapping enzyme 1B	DCP1B	Low	0	67.68	1.76737	0.0016275	0.00640347
		TRUE	Q13085	Acetyl-CoA carboxylase 1	ACACA	High	43	265.38	1.76597	1.26032e-06	5.70013e-05
		TRUE	P62314	Small nuclear ribonucleoprotein Sm D1	SNRPD1	High	3	13.27	0.398959	0.0986265	0.0115794
		TRUE	Q9NQG5	Regulation of nuclear pre-mRNA domain-containing protein 1B	RPRD1B	High	4	36.88	0.486168	0.0880826	0.0230504
		TRUE	P55199	RNA polymerase II elongation factor ELL	ELL	High	11	68.22	1.76583	4.65596e-05	0.000472632
		TRUE	Q8NDH3	Probable aminopeptidase NPEPL1	NPEPL1	High	3	55.83	-0.0322068	0.878968	0.00585295
		TRUE	Q969W8	Zinc finger protein 566	ZNF566	High	7	49.19	1.75254	2.63688e-05	0.000239632
		TRUE	O60315	Zinc finger E-box-binding homeobox 2	ZEB2	High	9	136.36	1.74812	4.38676e-05	0.000451813
		TRUE	O00170	AH receptor-interacting protein	AIP	High	3	37.64	0.350518	0.288774	0.0570828
		TRUE	Q00613	Heat shock factor protein 1	HSF1	High	3	57.22	0.356165	0.0861333	0.00646768
		TRUE	O00763	Acetyl-CoA carboxylase 2	ACACB	High	11	276.37	1.74801	1.96396e-05	0.000266082
		TRUE	Q16594	Transcription initiation factor TFIID subunit 9	TAF9	High	8	28.96	1.74795	6.88791e-05	0.00062638
		TRUE	Q96GD3	Polycomb protein SCMH1	SCMH1	Low	1	73.31	1.73113	0.0238576	0.0195339
		TRUE	Q93075	Putative deoxyribonuclease TATDN2	TATDN2	High	2	84.97	1.72637	0.00158062	0.00627848
		TRUE	O75928	E3 SUMO-protein ligase PIAS2	PIAS2	High	3	68.2	0.761461	0.0153148	0.027352
		TRUE	O95402	Mediator of RNA polymerase II transcription subunit 26	MED26	High	2	65.41	1.7208	8.96852e-05	0.000748962
		TRUE	Q6W2J9	BCL-6 corepressor	BCOR	High	38	192.07	1.74777	0.000134764	0.00100753
		TRUE	O00472	RNA polymerase II elongation factor ELL2	ELL2	High	7	72.28	1.74617	0.000444317	0.000875496
		TRUE	P43351	DNA repair protein RAD52 homolog	RAD52	High	8	46.14	1.74594	5.31357e-05	0.000521987
		TRUE	P30049	ATP synthase F(1) complex subunit delta, mitochondrial	ATP5F1D	Low	1	17.48	1.7114	0.135442	0.230286
		TRUE	Q7L775	EPM2A-interacting protein 1	EPM2AIP1	High	4	70.33	1.01234	0.000229837	0.00149857
		TRUE	Q03188	Centromere protein C	CENPC	High	24	106.77	1.74386	8.57335e-05	0.000145378
		TRUE	Q9UPP1	Histone lysine demethylase PHF8	PHF8	High	12	117.79	1.74333	7.44991e-05	0.000654124
		TRUE	Q96L73	Histone-lysine N-methyltransferase, H3 lysine-36 specific	NSD1	High	82	296.46	1.74217	0.000332036	0.00195456
		TRUE	Q5VYV7	Protein SLX4IP	SLX4IP	High	9	45.52	1.74162	8.39921e-05	0.000719842
		TRUE	Q9UPN4	Centrosomal protein of 131 kDa	CEP131	High	6	122.08	1.73655	0.00014828	8.13325e-05
		TRUE	O75528	Transcriptional adapter 3	TADA3	High	14	48.87	1.7353	9.66466e-06	0.00017384
		TRUE	Q15742	NGFI-A-binding protein 2	NAB2	High	11	56.56	1.73324	9.98625e-06	0.000176716
		TRUE	Q86YH2	Zinc finger protein 280B	ZNF280B	Low	1	61.49	1.69058	0.0032904	0.0110356
		TRUE	Q9BSR8	Protein YIPF4	YIPF4	Low	1	27.07	1.68554	0.0491525	0.101735
		TRUE	O14924	Regulator of G-protein signaling 12	RGS12	Low	1	156.26	1.68345	0.00137755	0.000316163
		TRUE	Q8N128	Protein FAM177A1	FAM177A1	Low	0	23.74	1.71704	0.034203	0.0758262
		TRUE	Q17R98	Zinc finger protein 827	ZNF827	High	9	119.09	1.717	0.000146893	0.00107706
		TRUE	Q3L8U1	Chromodomain-helicase-DNA-binding protein 9	CHD9	High	29	325.82	1.71476	3.97933e-05	0.000418838
		TRUE	Q9NPD3	Exosome complex component RRP41	EXOSC4	Low	1	26.37	1.67005	0.00643637	0.0190547
		TRUE	Q9H8V3	Protein ECT2	ECT2	High	33	103.44	1.71137	7.36985e-06	0.000155859
		TRUE	Q562F6	Shugoshin 2	SGO2	High	64	144.65	1.71013	0.000256095	0.00161157
		TRUE	O00291	Huntingtin-interacting protein 1	HIP1	Low	0	116.15	1.70826	0.0307572	0.0695196
		TRUE	Q5TAP6	U3 small nucleolar RNA-associated protein 14 homolog C	UTP14C	High	2	87.13	1.66484	0.000552636	0.00282314
		TRUE	Q6UN15	Pre-mRNA 3'-end-processing factor FIP1	FIP1L1	High	8	66.49	1.70661	6.21462e-06	0.000141622
		TRUE	Q14207	Protein NPAT	NPAT	High	35	154.19	1.70247	0.000111299	0.000869757
		TRUE	P41235	Hepatocyte nuclear factor 4-alpha	HNF4A	High	2	52.75	1.65916	3.28001e-05	0.000372713
		TRUE	Q92759	General transcription factor IIH subunit 4	GTF2H4	Low	1	52.15	1.65685	6.24215e-05	0.000580736
		TRUE	Q9HCM1	Retroelement silencing factor 1	RESF1	High	43	194.74	1.69931	0.000672616	0.0025341
		TRUE	Q96NY9	Crossover junction endonuclease MUS81	MUS81	High	3	61.14	2.04713	0.000242492	0.00154924
		TRUE	Q8IYA6	Cytoskeleton-associated protein 2-like	CKAP2L	High	26	83.54	1.69734	1.72473e-05	6.78765e-05
		TRUE	Q96QE3	ATPase family AAA domain-containing protein 5	ATAD5	High	50	207.44	1.67918	2.13189e-05	0.000154589
		TRUE	Q56P03	E2F-associated phosphoprotein	EAPP	Low	1	32.74	1.64775	0.00119109	0.00501929
		TRUE	Q15545	Transcription initiation factor TFIID subunit 7	TAF7	High	12	40.23	1.67281	7.86379e-05	0.000681628
		TRUE	Q9NRZ9	Lymphoid-specific helicase	HELLS	High	35	97.01	1.66687	9.57878e-07	5.21083e-05
		TRUE	Q8WYA6	Beta-catenin-like protein 1	CTNNBL1	High	7	65.13	1.66626	0.000416732	0.0022963
		TRUE	Q96LX8	Zinc finger protein 597	ZNF597	High	3	48.05	1.14161	0.00731236	0.0212026
		TRUE	Q16254	Transcription factor E2F4	E2F4	High	4	43.93	-0.325529	0.155522	0.00250014
		TRUE	Q9UGU0	Transcription factor 20	TCF20	High	28	211.64	1.66516	7.25554e-05	0.00064733
		TRUE	O43365	Homeobox protein Hox-A3	HOXA3	High	3	46.34	0.683991	0.0125395	0.0183211
		TRUE	Q2TAL8	Transcriptional regulator QRICH1	QRICH1	High	3	86.38	-0.228411	0.17795	0.000851982
		TRUE	Q14493	Histone RNA hairpin-binding protein	SLBP	Low	1	31.27	1.63095	0.000547488	0.0012093
		TRUE	Q9Y4B4	Helicase ARIP4	RAD54L2	High	3	162.67	1.20903	0.0158072	0.0402717
		TRUE	O00267	Transcription elongation factor SPT5	SUPT5H	High	22	120.92	1.66025	3.78137e-06	0.000104687
		TRUE	Q03468	DNA excision repair protein ERCC-6	ERCC6	High	16	168.31	1.65431	2.82014e-05	0.000339011
		TRUE	Q567U6	Coiled-coil domain-containing protein 93	CCDC93	Low	0	73.15	1.65178	0.0367877	0.0394123
		TRUE	Q7Z309	PABIR family member 2	PABIR2	High	3	26.91	0.751664	0.00677349	0.0170241
		TRUE	O43679	LIM domain-binding protein 2	LDB2	Low	1	42.77	1.61545	0.000453449	0.00243403
		TRUE	Q9Y692	Glucocorticoid modulatory element-binding protein 1	GMEB1	High	3	62.55	0.177809	0.474975	0.027352
		TRUE	Q9BQ61	Telomerase RNA component interacting RNase	TRIR	High	7	18.41	1.65065	0.000107611	0.000850465
		TRUE	Q8NDT2	Putative RNA-binding protein 15B	RBM15B	Low	0	97.15	1.64873	0.0640526	0.125955
		TRUE	O95707	Ribonuclease P protein subunit p29	POP4	High	3	25.41	0.821239	0.000442084	0.00238987
		TRUE	O00257	E3 SUMO-protein ligase CBX4	CBX4	High	19	61.33	1.64606	3.35649e-05	0.000379516
		TRUE	P46109	Crk-like protein	CRKL	High	3	33.76	-0.505582	0.0436908	0.00148919
		TRUE	Q8IWI9	MAX gene-associated protein	MGA	High	98	335.95	1.64495	0.000282939	0.00173187
		TRUE	Q9HAZ1	Dual specificity protein kinase CLK4	CLK4	Low	1	57.46	1.60332	0.0720485	0.138927
		TRUE	Q99081	Transcription factor 12	TCF12	High	4	72.92	1.20027	0.000134205	0.001005
		TRUE	Q9NS73	MAP3K12-binding inhibitory protein 1	MBIP	Low	1	39.26	1.60283	0.000471353	0.00249495
		TRUE	Q14872	Metal regulatory transcription factor 1	MTF1	High	4	80.91	0.695354	0.0159224	0.0269597
		TRUE	Q9Y2U8	Inner nuclear membrane protein Man1	LEMD3	High	24	99.94	1.64286	8.83521e-05	3.28595e-05
		TRUE	O00566	U3 small nucleolar ribonucleoprotein protein MPP10	MPHOSPH10	High	15	78.82	1.64243	1.41049e-05	9.59428e-05
		TRUE	Q56NI9	N-acetyltransferase ESCO2	ESCO2	High	22	68.26	1.63606	2.23476e-05	0.000288224
		TRUE	Q6ZRI6	Uncharacterized protein C15orf39	C15orf39	High	10	110.6	1.63552	8.71802e-05	0.000569122
		TRUE	Q5SVQ8	Zinc finger and BTB domain-containing protein 41	ZBTB41	High	14	105.12	1.63221	4.16361e-05	0.000435226
		TRUE	Q96RN5	Mediator of RNA polymerase II transcription subunit 15	MED15	High	4	86.7	1.2257	0.000529823	0.00271936
		TRUE	Q14188	Transcription factor Dp-2	TFDP2	Low	1	49.21	1.59417	0.000581989	0.00292367
		TRUE	Q8NEK5	Zinc finger protein 548	ZNF548	Low	0	62.69	1.62741	0.0101802	0.0280646
		TRUE	P28715	DNA excision repair protein ERCC-5	ERCC5	High	27	133.03	1.62526	3.88707e-05	0.000413115
		TRUE	O60925	Prefoldin subunit 1	PFDN1	Low	1	14.2	1.5867	0.00177552	0.00685016
		TRUE	P51587	Breast cancer type 2 susceptibility protein	BRCA2	High	107	383.99	1.62301	0.000377789	0.00214112
		TRUE	Q96KG7	Multiple epidermal growth factor-like domains protein 10	MEGF10	High	4	122.12	-0.0997766	0.83849	0.173964
		TRUE	P52756	RNA-binding protein 5	RBM5	High	19	92.1	1.62239	5.27527e-06	0.000128178
		TRUE	Q99583	Max-binding protein MNT	MNT	High	4	62.26	0.125769	0.535298	0.012969
		TRUE	Q9Y6X9	ATPase MORC2	MORC2	High	24	117.75	1.61158	1.96882e-05	0.00011208
		TRUE	Q7Z7C8	Transcription initiation factor TFIID subunit 8	TAF8	Low	1	34.24	1.57773	0.00223336	0.00818172
		TRUE	Q86VQ0	Lebercilin	LCA5	High	12	80.51	1.61063	0.000122088	0.000926406
		TRUE	Q9UHC1	DNA mismatch repair protein Mlh3	MLH3	High	10	163.61	1.61039	8.65318e-05	0.000733353
		TRUE	O94953	Lysine-specific demethylase 4B	KDM4B	High	2	121.82	1.57288	0.000230296	0.00149857
		TRUE	P49458	Signal recognition particle 9 kDa protein	SRP9	High	4	10.11	0.240837	0.533728	0.146104
		TRUE	Q6UXN9	WD repeat-containing protein 82	WDR82	Low	1	35.06	1.56714	0.00382778	0.0125432
		TRUE	Q5CZA5	Zinc finger protein 805	ZNF805	Low	1	71.1	1.56557	0.016504	0.0416291
		TRUE	P46013	Proliferation marker protein Ki-67	MKI67	High	176	358.47	1.60831	0.000426344	0.000389787
		TRUE	Q6AHZ1	Zinc finger protein 518A	ZNF518A	High	7	166.68	1.6061	0.00384075	0.0125767
		TRUE	Q9NQW6	Anillin	ANLN	High	44	124.12	1.60499	7.52671e-05	0.0006574
		TRUE	Q9ULK2	Ataxin-7-like protein 1	ATXN7L1	High	9	91.46	1.60215	0.000597777	0.00297132
		TRUE	Q7Z353	Highly divergent homeobox	HDX	Low	1	77.16	1.5566	0.00354922	0.011774
		TRUE	Q14807	Kinesin-like protein KIF22	KIF22	High	16	73.22	1.60169	1.80196e-06	7.03535e-05
		TRUE	O43502	DNA repair protein RAD51 homolog 3	RAD51C	High	5	42.16	1.60077	1.57158e-05	0.000233084
		TRUE	Q86V15	Zinc finger protein castor homolog 1	CASZ1	High	4	189.95	1.93657	0.0010325	0.00451769
		TRUE	Q8TCN5	Zinc finger protein 507	ZNF507	High	21	105.7	1.59985	1.64946e-05	0.000239198
		TRUE	Q8WVZ9	Kelch repeat and BTB domain-containing protein 7	KBTBD7	High	2	77.11	1.55217	0.000227961	0.00149401
		TRUE	Q9HBM6	Transcription initiation factor TFIID subunit 9B	TAF9B	High	2	27.6	1.55161	0.00325151	0.0109373
		TRUE	Q14147	Probable ATP-dependent RNA helicase DHX34	DHX34	High	2	128.04	1.54963	0.0101051	0.0279082
		TRUE	Q96ST2	Protein IWS1 homolog	IWS1	High	25	91.9	1.59553	5.72661e-06	0.00013415
		TRUE	P17028	Zinc finger protein 24	ZNF24	High	11	42.13	1.59512	2.18652e-05	0.000208263
		TRUE	Q96IZ5	RNA-binding protein 41	RBM41	High	16	47.07	1.59406	5.96879e-05	0.000562174
		TRUE	Q9BUB7	Transmembrane protein 70, mitochondrial	TMEM70	Low	0	28.95	1.59396	0.148022	0.247227
		TRUE	P0CG40	Transcription factor Sp9	SP9	High	2	48.88	1.53818	9.86357e-05	0.000801722
		TRUE	O75925	E3 SUMO-protein ligase PIAS1	PIAS1	High	7	71.79	1.58373	1.89119e-05	0.00026021
		TRUE	Q92797	Symplekin	SYMPK	High	30	141.06	1.58259	3.99715e-06	0.000108041
		TRUE	O60673	DNA polymerase zeta catalytic subunit	REV3L	High	16	352.55	1.581	0.00395187	0.0128211
		TRUE	P11498	Pyruvate carboxylase, mitochondrial	PC	High	19	129.55	1.57537	3.51517e-06	0.000100786
		TRUE	Q6ZN30	Zinc finger protein basonuclin-2	BNC2	High	2	122.25	1.53475	0.000514363	0.00266094
		TRUE	Q9NXT0	Zinc finger protein 586	ZNF586	Low	1	46.38	1.52933	0.0120165	0.0115857
		TRUE	Q9H8W3	Protein FAM204A	FAM204A	High	9	27	1.57449	3.20947e-05	0.000366522
		TRUE	Q8NEM0	Microcephalin	MCPH1	High	11	92.79	1.56881	9.23524e-05	0.000762868
		TRUE	Q69YN4	Protein virilizer homolog	VIRMA	High	12	201.9	1.56348	0.000836922	0.00309024
		TRUE	Q9H5Z1	Probable ATP-dependent RNA helicase DHX35	DHX35	Low	1	78.86	1.52704	0.0040045	0.0129643
		TRUE	Q9BYW2	Histone-lysine N-methyltransferase SETD2	SETD2	High	78	287.42	1.56327	9.68558e-05	0.00079148
		TRUE	Q9H7Z6	Histone acetyltransferase KAT8	KAT8	High	11	52.37	1.56083	1.79183e-05	0.000251698
		TRUE	Q8N594	MPN domain-containing protein	MPND	Low	1	50.63	1.51859	0.00169918	0.00663407
		TRUE	O76039	Cyclin-dependent kinase-like 5	CDKL5	High	7	107.45	1.56074	0.000359519	0.00206571
		TRUE	P51970	NADH dehydrogenase [ubiquinone] 1 alpha subcomplex subunit 8	NDUFA8	High	3	20.09	2.85869	0.000233215	0.00151324
		TRUE	Q9UBT6	DNA polymerase kappa	POLK	High	32	98.75	1.55529	3.53651e-05	0.000388105
		TRUE	Q9Y3A2	Probable U3 small nucleolar RNA-associated protein 11	UTP11	High	6	30.43	1.55341	1.27241e-05	8.3821e-05
		TRUE	Q92585	Mastermind-like protein 1	MAML1	High	13	107.99	1.55223	3.18034e-05	0.00036594
		TRUE	Q9ULR0	Pre-mRNA-splicing factor ISY1 homolog	ISY1	High	10	32.97	1.54826	2.32386e-05	0.000295693
		TRUE	P51665	26S proteasome non-ATPase regulatory subunit 7	PSMD7	High	3	37	0.0323934	0.951844	0.332897
		TRUE	Q5W0Q7	SUMO-specific isopeptidase USPL1	USPL1	High	12	120.36	1.54737	0.000943197	0.00424229
		TRUE	Q9NWF9	E3 ubiquitin-protein ligase RNF216	RNF216	High	8	99.34	1.54364	2.68036e-05	0.000330023
		TRUE	Q53F19	Nuclear cap-binding protein subunit 3	NCBP3	High	22	70.55	1.54019	5.39652e-05	0.00033817
		TRUE	P78332	RNA-binding protein 6	RBM6	High	37	128.57	1.53814	3.14509e-05	0.000251799
		TRUE	Q13435	Splicing factor 3B subunit 2	SF3B2	High	45	100.16	1.53611	0.000131659	0.000989174
		TRUE	Q8IXM2	BPTF-associated chromatin complex component 1	BACC1	High	3	17.89	-0.819207	0.00907573	0.00144992
		TRUE	Q9P1Y6	PHD and RING finger domain-containing protein 1	PHRF1	High	18	178.56	1.53565	3.76919e-05	0.000405122
		TRUE	Q5W0B1	ORC ubiquitin ligase 1	OBI1	High	25	81.07	1.5349	7.24694e-05	0.00064733
		TRUE	O94892	Zinc finger protein 432	ZNF432	Low	1	74.79	1.50062	0.00196506	0.00365886
		TRUE	Q5T5J6	Transcriptional protein SWT1	SWT1	High	6	103.16	1.52822	0.00198437	0.003293
		TRUE	P20248	Cyclin-A2	CCNA2	High	9	48.52	1.52752	7.33952e-05	0.000650897
		TRUE	O95470	Sphingosine-1-phosphate lyase 1	SGPL1	Low	0	63.48	1.52735	0.0790446	0.149955
		TRUE	Q9ULW0	Targeting protein for Xklp2	TPX2	High	62	85.6	1.52433	0.000492848	0.00257295
		TRUE	Q6NUJ1	Proactivator polypeptide-like 1	PSAPL1	Low	1	56.59	1.49346	0.200683	0.312536
		TRUE	Q9H8G1	Zinc finger protein 430	ZNF430	High	7	66.28	1.52065	0.000105956	0.000843215
		TRUE	Q8IXK0	Polyhomeotic-like protein 2	PHC2	High	2	90.66	1.49175	0.000120411	0.000321769
		TRUE	P62995	Transformer-2 protein homolog beta	TRA2B	High	3	33.65	0.0425749	0.888572	0.0977998
		TRUE	P98182	Zinc finger protein 200	ZNF200	Low	1	45.5	1.48919	0.0119265	0.0318972
		TRUE	Q9BZJ0	Crooked neck-like protein 1	CRNKL1	High	12	100.39	1.51657	5.2202e-05	0.000518388
		TRUE	Q9UNX4	WD repeat-containing protein 3	WDR3	High	13	106.03	1.51602	0.000108298	0.000460975
		TRUE	Q7KZ85	Transcription elongation factor SPT6	SUPT6H	High	21	198.95	1.51353	0.000130031	0.000980168
		TRUE	Q9H9A7	RecQ-mediated genome instability protein 1	RMI1	High	15	70.1	1.51331	1.36819e-05	0.000209026
		TRUE	Q6PD62	RNA polymerase-associated protein CTR9 homolog	CTR9	High	28	133.42	1.51287	1.74927e-05	0.00024739
		TRUE	Q9ULD4	Bromodomain and PHD finger-containing protein 3	BRPF3	Low	0	135.66	1.51197	0.0159713	0.0405541
		TRUE	Q9NPC7	Myoneurin	MYNN	Low	1	68.64	1.47242	0.0106794	0.0291072
		TRUE	Q92994	Transcription factor IIIB 90 kDa subunit	BRF1	High	16	73.79	1.5106	2.85959e-05	0.00034106
		TRUE	Q9H040	DNA-dependent metalloprotease SPRTN	SPRTN	High	7	55.1	1.51034	0.0003258	0.000461597
		TRUE	Q8TF39	Zinc finger protein 483	ZNF483	High	3	85.04	2.12982	9.05783e-05	0.000753664
		TRUE	Q9Y294	Histone chaperone ASF1A	ASF1A	High	3	22.95	-0.0947318	0.623641	0.00789599
		TRUE	Q9UIF8	Bromodomain adjacent to zinc finger domain protein 2B	BAZ2B	High	48	240.31	1.50861	0.000435763	0.00237254
		TRUE	P55884	Eukaryotic translation initiation factor 3 subunit B	EIF3B	High	3	92.42	-0.468411	0.417347	0.132384
		TRUE	Q9Y6X8	Zinc fingers and homeoboxes protein 2	ZHX2	High	16	92.25	1.5079	6.69529e-05	0.000612908
TRUE		TRUE	cont_C00044	Beta-2-glycoprotein 1	APOH	High	9	38.23	-0.0216579
		TRUE	Q9NQB0	Transcription factor 7-like 2	TCF7L2	High	5	67.88	1.50559	0.000228877	0.00149787
		TRUE	P17098	Zinc finger protein 8	ZNF8	High	11	64.93	1.50459	2.69317e-05	0.000330709
		TRUE	Q7L0Y3	tRNA methyltransferase 10 homolog C	TRMT10C	High	5	47.32	1.49864	0.000669697	0.00326138
		TRUE	Q9NVI1	Fanconi anemia group I protein	FANCI	High	12	149.23	1.49533	0.000262359	0.00163724
		TRUE	Q9Y3B4	Splicing factor 3B subunit 6	SF3B6	High	4	14.58	1.61157	0.00202515	0.00756057
TRUE		TRUE	cont_C00027	Alpha-2-antiplasmin	SERPINF2	Low	0	54.68	-0.502389
		TRUE	Q9NW64	Pre-mRNA-splicing factor RBM22	RBM22	High	11	46.87	1.49525	1.94867e-05	0.000264926
		TRUE	Q9Y3B9	RRP15-like protein	RRP15	High	8	31.46	1.49482	9.56728e-06	8.3821e-05
		TRUE	Q9UJV9	Probable ATP-dependent RNA helicase DDX41	DDX41	High	22	69.79	1.49239	9.41205e-06	0.000173656
		TRUE	A8MWD9	Putative small nuclear ribonucleoprotein G-like protein 15	SNRPGP15	High	3	8.54	0.0799336	0.755998	0.0598886
		TRUE	Q9BX63	Fanconi anemia group J protein	BRIP1	High	46	140.78	1.48937	0.000224859	0.00147961
		TRUE	Q5VZL5	Zinc finger MYM-type protein 4	ZMYM4	High	41	172.68	1.48367	9.3465e-05	0.000769276
		TRUE	Q9BUL5	PHD finger protein 23	PHF23	High	10	43.79	1.47484	8.35787e-05	0.000718997
		TRUE	O95926	Pre-mRNA-splicing factor SYF2	SYF2	High	6	28.7	1.47335	0.000167675	0.00118244
		TRUE	Q14527	Helicase-like transcription factor	HLTF	High	23	113.86	1.47129	0.000178451	0.00124073
		TRUE	Q8WVC0	RNA polymerase-associated protein LEO1	LEO1	High	15	75.36	1.46919	2.25458e-05	0.000288713
		TRUE	Q86VM9	Zinc finger CCCH domain-containing protein 18	ZC3H18	High	40	106.32	1.46871	8.41821e-05	0.00072012
		TRUE	P19623	Spermidine synthase	SRM	High	2	33.8	1.44935	0.0201292	0.0492238
		TRUE	P12757	Ski-like protein	SKIL	High	9	76.93	1.46871	0.00187247	0.00712195
		TRUE	Q9Y2G9	Protein strawberry notch homolog 2	SBNO2	High	4	150.18	1.87705	3.71463e-05	0.000401566
		TRUE	Q6ZW49	PAX-interacting protein 1	PAXIP1	High	4	121.27	0.863829	0.0378396	0.0825065
		TRUE	Q8WVJ2	NudC domain-containing protein 2	NUDCD2	High	3	17.66	-0.0328065	0.877493	0.0207817
		TRUE	Q92674	Centromere protein I	CENPI	High	4	86.66	1.9839	2.30426e-05	0.000294018
		TRUE	P17275	Transcription factor JunB	JUNB	High	9	35.86	1.46674	1.32807e-05	7.49913e-05
		TRUE	Q8IX01	SURP and G-patch domain-containing protein 2	SUGP2	High	43	120.13	1.46603	1.24471e-05	0.000200912
		TRUE	Q0D2I5	Non-homologous end joining factor IFFO1	IFFO1	Low	0	61.94	1.46315	0.166123	0.269191
		TRUE	P62136	Serine/threonine-protein phosphatase PP1-alpha catalytic subunit	PPP1CA	High	5	37.49	1.45964	0.00579058	0.0082507
		TRUE	Q9BTL3	RNA guanine-N7 methyltransferase activating subunit	RAMAC	Low	0	14.37	1.45957	0.000518507	0.0026733
		TRUE	Q9H3R5	Centromere protein H	CENPH	High	3	28.46	0.408556	0.115987	0.0558158
		TRUE	P56524	Histone deacetylase 4	HDAC4	High	2	118.97	1.42713	0.000869095	0.00401418
		TRUE	P04818	Thymidylate synthase	TYMS	Low	0	35.69	1.45913	0.135708	0.230442
		TRUE	Q9HCK8	Chromodomain-helicase-DNA-binding protein 8	CHD8	High	49	290.34	1.4587	3.37375e-05	0.000379549
		TRUE	Q86YC2	Partner and localizer of BRCA2	PALB2	High	33	131.21	1.45847	0.000587927	0.00293336
		TRUE	O14647	Chromodomain-helicase-DNA-binding protein 2	CHD2	High	29	211.21	1.45812	0.000297372	0.00141405
		TRUE	Q86YP4	Transcriptional repressor p66-alpha	GATAD2A	High	16	68.02	1.45627	0.000199156	0.00105143
		TRUE	Q9NYF8	Bcl-2-associated transcription factor 1	BCLAF1	High	40	106.06	1.45575	1.60489e-05	0.000193427
		TRUE	Q14995	Nuclear receptor subfamily 1 group D member 2	NR1D2	High	5	64.6	1.4546	0.000930849	0.00420585
		TRUE	O15265	Ataxin-7	ATXN7	High	8	95.39	1.45449	0.000517243	0.00267254
		TRUE	Q8NHM5	Lysine-specific demethylase 2B	KDM2B	High	10	152.52	1.4543	0.00118138	0.00498758
		TRUE	Q96B45	BLOC-1-related complex subunit 7	BORCS7	High	4	11.69	-0.467172	0.106873	0.00830563
		TRUE	Q9BQA5	Histone H4 transcription factor	HINFP	High	3	59.64	1.6168	0.00173223	0.00674007
		TRUE	Q8NHY6	Zinc finger protein 28 homolog	ZFP28	Low	1	98.64	1.4087	0.0496305	0.102333
		TRUE	Q03252	Lamin-B2	LMNB2	High	4	69.91	-0.108721	0.898246	0.519058
		TRUE	P0DPA2	V-set and immunoglobulin domain-containing protein 8	VSIG8	High	3	43.86	-0.869671	0.535446	0.440062
		TRUE	P98175	RNA-binding protein 10	RBM10	High	34	103.47	1.45155	0.000102071	0.000818711
		TRUE	O95400	CD2 antigen cytoplasmic tail-binding protein 2	CD2BP2	High	8	37.62	1.45149	3.26244e-05	0.000371642
		TRUE	Q92620	Pre-mRNA-splicing factor ATP-dependent RNA helicase PRP16	DHX38	High	44	140.42	1.45147	3.11099e-05	0.000362025
		TRUE	Q8N8R7	ARL14 effector protein	ARL14EP	Low	1	29.32	1.39771	0.00549837	0.0168341
		TRUE	O14628	Zinc finger protein 195	ZNF195	High	5	72.28	1.44638	0.000809138	0.00377543
		TRUE	Q5JVG2	Zinc finger protein 484	ZNF484	High	12	98.16	1.44559	0.00166202	0.00314404
		TRUE	O00716	Transcription factor E2F3	E2F3	High	6	49.13	1.44239	1.10322e-05	0.000127447
		TRUE	Q63HK3	Zinc finger protein with KRAB and SCAN domains 2	ZKSCAN2	High	2	110.87	1.39371	0.00479643	0.00341387
		TRUE	Q9Y283	Inversin	INVS	High	9	117.75	1.44214	5.2866e-05	0.000337135
		TRUE	Q6P1J9	Parafibromin	CDC73	High	30	60.54	1.44132	2.65643e-05	0.00018442
		TRUE	Q96C36	Pyrroline-5-carboxylate reductase 2	PYCR2	Low	0	33.62	1.43969	0.00171815	0.00669667
		TRUE	Q2M1P5	Kinesin-like protein KIF7	KIF7	High	2	150.49	1.38573	0.00156048	0.00182263
		TRUE	Q9BYE7	Polycomb group RING finger protein 6	PCGF6	High	4	39.02	2.01446	0.000783631	0.00367896
		TRUE	Q96Q89	Kinesin-like protein KIF20B	KIF20B	High	81	210.5	1.43383	0.000159113	0.00114978
		TRUE	Q08722	Leukocyte surface antigen CD47	CD47	High	2	35.19	1.37891	0.187694	0.297084
		TRUE	O60306	RNA helicase aquarius	AQR	High	2	171.19	1.37793	0.00030136	0.00181851
		TRUE	O95785	Protein Wiz	WIZ	High	23	178.56	1.42988	0.000294166	0.00139819
		TRUE	P38432	Coilin	COIL	High	10	62.57	1.42959	0.000159327	0.00114978
		TRUE	Q15464	SH2 domain-containing adapter protein B	SHB	High	10	55.01	1.4271	3.96312e-05	0.000418095
		TRUE	Q7Z5J4	Retinoic acid-induced protein 1	RAI1	High	55	203.23	1.42384	0.000168156	0.00118244
		TRUE	Q7L2Z9	Centromere protein Q	CENPQ	High	5	30.58	1.42072	0.000186296	0.000218459
		TRUE	Q9H1B7	Probable E3 ubiquitin-protein ligase IRF2BPL	IRF2BPL	High	3	82.61	0.552705	0.0593167	0.0905298
		TRUE	O95983	Methyl-CpG-binding domain protein 3	MBD3	High	7	32.82	1.42032	0.000418595	0.00230378
		TRUE	Q9Y2X9	Zinc finger protein 281	ZNF281	High	16	96.85	1.41996	3.70434e-05	0.000401566
		TRUE	Q9UII5	Zinc finger protein 107	ZNF107	High	2	90.61	1.36709	0.00495159	0.00321907
		TRUE	Q9ULG1	Chromatin-remodeling ATPase INO80	INO80	High	11	176.64	1.41957	0.0015062	0.00603007
		TRUE	P15822	Zinc finger protein 40	HIVEP1	High	26	296.65	1.4167	0.00106468	0.00462306
TRUE		TRUE	cont_C00216	NEDD8	NEDD8	High	3	9.07	-0.157935
		TRUE	Q9H1D9	DNA-directed RNA polymerase III subunit RPC6	POLR3F	High	4	35.66	1.99246	7.50035e-06	0.000156446
		TRUE	Q5TKA1	Protein lin-9 homolog	LIN9	High	6	61.91	1.41471	0.000236775	0.00152767
		TRUE	Q70CQ2	Ubiquitin carboxyl-terminal hydrolase 34	USP34	High	17	403.97	1.41456	0.000583089	0.00292377
		TRUE	P09884	DNA polymerase alpha catalytic subunit	POLA1	High	43	165.81	1.41186	1.70133e-05	0.000244392
		TRUE	P05165	Propionyl-CoA carboxylase alpha chain, mitochondrial	PCCA	High	11	80.01	1.41178	0.000496892	0.000677431
		TRUE	Q5SZL2	Centrosomal protein of 85 kDa-like	CEP85L	Low	1	91.75	1.35729	0.135753	0.13698
		TRUE	Q12874	Splicing factor 3A subunit 3	SF3A3	High	3	58.81	0.136595	0.467413	0.0257622
		TRUE	P41134	DNA-binding protein inhibitor ID-1	ID1	Low	1	16.12	1.35629	0.00718627	0.00334168
		TRUE	Q9Y3U8	Large ribosomal subunit protein eL36	RPL36	High	3	12.25	-0.197637	0.653314	0.164242
		TRUE	Q9H9B1	Histone-lysine N-methyltransferase EHMT1	EHMT1	High	32	141.38	1.40701	0.000137608	0.00102376
		TRUE	Q9UBF8	Phosphatidylinositol 4-kinase beta	PI4KB	Low	0	91.32	1.40518	0.0853106	0.159844
		TRUE	Q86Y91	Kinesin-like protein KIF18B	KIF18B	High	14	92.95	1.4021	0.00111114	0.00107533
		TRUE	P17931	Galectin-3	LGALS3	High	3	26.14	-1.0023	0.366286	0.286744
		TRUE	Q14186	Transcription factor Dp-1	TFDP1	High	3	45.04	1.007	0.00195485	0.00735563
		TRUE	Q9NQV5	PR domain-containing protein 11	PRDM11	High	6	57.83	1.40008	0.00224959	0.00822747
		TRUE	Q96AV8	Transcription factor E2F7	E2F7	High	5	99.83	1.39828	0.00206625	0.0017828
		TRUE	Q9Y618	Nuclear receptor corepressor 2	NCOR2	High	75	273.49	1.39734	0.000112834	0.000876576
		TRUE	Q8NCF5	NFATC2-interacting protein	NFATC2IP	High	5	45.79	1.39663	0.000104759	0.000836608
		TRUE	Q8N184	Zinc finger protein 567	ZNF567	Low	1	75.12	1.34701	0.00931295	0.00914308
		TRUE	Q9ULL5	Proline-rich protein 12	PRR12	High	30	210.91	1.39537	5.51262e-05	0.00053578
		TRUE	Q6P3X3	Tetratricopeptide repeat protein 27	TTC27	Low	1	96.57	1.34517	0.225888	0.0972563
		TRUE	P50219	Motor neuron and pancreas homeobox protein 1	MNX1	High	2	40.54	1.34487	0.000554308	0.00282314
		TRUE	Q13309	S-phase kinase-associated protein 2	SKP2	Low	1	47.73	1.34395	0.00117832	0.00497924
		TRUE	Q15911	Zinc finger homeobox protein 3	ZFHX3	High	29	404.16	1.39076	0.00033358	0.0019586
		TRUE	Q5SVZ6	Zinc finger MYM-type protein 1	ZMYM1	High	21	128.63	1.38905	0.000213594	0.00143064
		TRUE	Q969F1	General transcription factor 3C polypeptide 6	GTF3C6	High	2	24.03	1.34195	0.00159256	0.00630948
TRUE		TRUE	cont_C00293	Streptavidin		High	4	18.82	0.423981
		TRUE	Q9HBZ2	Aryl hydrocarbon receptor nuclear translocator 2	ARNT2	High	3	78.64	1.36105	0.00435156	0.0139092
		TRUE	Q96FT9	Intraflagellar transport protein 43 homolog	IFT43	High	6	23.51	1.38205	0.000353038	0.000818086
		TRUE	Q9H1A4	Anaphase-promoting complex subunit 1	ANAPC1	High	4	216.36	-0.0340995	0.902404	0.0838303
		TRUE	P57682	Krueppel-like factor 3	KLF3	High	2	38.8	1.33823	0.00311577	0.0106215
		TRUE	Q8NBJ4	Golgi membrane protein 1	GOLM1	Low	0	45.31	1.37657	0.0716731	0.0782037
		TRUE	Q8TDI0	Chromodomain-helicase-DNA-binding protein 5	CHD5	High	2	222.91	1.33247	0.0152531	0.0390561
		TRUE	Q9BXS6	Nucleolar and spindle-associated protein 1	NUSAP1	High	16	49.42	1.37502	3.36635e-05	0.00019439
		TRUE	O94925	Glutaminase kidney isoform, mitochondrial	GLS	High	5	73.41	1.37317	0.00803095	0.0229714
		TRUE	Q8NG31	Outer kinetochore KNL1 complex subunit KNL1	KNL1	High	83	265.22	1.37178	0.00068143	0.00280571
		TRUE	Q8TEK3	Histone-lysine N-methyltransferase, H3 lysine-79 specific	DOT1L	High	13	164.75	1.37087	0.00342939	0.0114263
		TRUE	Q8WY36	HMG box transcription factor BBX	BBX	High	40	105.06	1.37048	0.00210055	0.00779474
		TRUE	P31040	Succinate dehydrogenase [ubiquinone] flavoprotein subunit, mitochondrial	SDHA	Low	0	72.65	1.36951	0.216446	0.332121
		TRUE	Q96NJ6	Zinc finger protein 3 homolog	ZFP3	Low	1	57.62	1.32128	0.0039383	0.0127953
		TRUE	O75529	TAF5-like RNA polymerase II p300/CBP-associated factor-associated factor 65 kDa subunit 5L	TAF5L	High	8	66.11	1.36783	0.000903378	0.00412251
		TRUE	Q9NWK9	Box C/D snoRNA protein 1	ZNHIT6	High	20	53.88	1.36582	1.30328e-05	0.000205288
		TRUE	Q96M11	Centriolar and ciliogenesis-associated protein HYLS1	HYLS1	Low	1	34.34	1.31748	0.0314049	0.0707734
		TRUE	Q96EU6	Ribosomal RNA processing protein 36 homolog	RRP36	High	10	29.8	1.36504	0.000321315	0.000137016
		TRUE	P17029	Zinc finger protein with KRAB and SCAN domains 1	ZKSCAN1	High	2	63.59	1.31525	0.0077803	0.0223524
		TRUE	Q8TC44	POC1 centriolar protein homolog B	POC1B	Low	1	53.63	1.31412	0.0418992	0.0896887
		TRUE	Q96I25	Splicing factor 45	RBM17	High	20	44.93	1.36266	0.000216222	0.00144129
		TRUE	Q00341	Vigilin	HDLBP	High	55	141.35	1.36028	1.71039e-05	1.69013e-05
		TRUE	Q8TD26	Chromodomain-helicase-DNA-binding protein 6	CHD6	High	69	305.22	1.35907	0.00323265	0.0109058
		TRUE	P39656	Dolichyl-diphosphooligosaccharide--protein glycosyltransferase 48 kDa subunit	DDOST	Low	0	50.77	1.35854	0.0633896	0.0219357
TRUE		TRUE	cont_C00024	Alpha-1-acid glycoprotein	ORM1	High	12	23.17	-0.272828
		TRUE	P50213	Isocitrate dehydrogenase [NAD] subunit alpha, mitochondrial	IDH3A	Low	1	39.57	1.30874	0.172143	0.214228
		TRUE	Q86UP3	Zinc finger homeobox protein 4	ZFHX4	High	6	393.48	1.35742	0.003234	0.0109058
TRUE		TRUE	cont_C00034	Protein AMBP	AMBP	High	4	39.21	-0.237047
		TRUE	Q9H0G5	Nuclear speckle splicing regulatory protein 1	NSRP1	High	31	66.35	1.35725	0.000173251	0.00121196
		TRUE	Q8NB78	Lysine-specific histone demethylase 2	KDM1B	High	3	92.04	0.65399	0.097051	0.177261
		TRUE	Q96KQ7	Histone-lysine N-methyltransferase EHMT2	EHMT2	High	14	132.29	1.35525	0.000243943	0.00155416
		TRUE	Q9BS34	Zinc finger protein 670	ZNF670	Low	0	44.57	1.35458	0.100834	0.140864
		TRUE	Q9UHR5	SAP30-binding protein	SAP30BP	High	13	33.85	1.35408	0.000164898	0.00117147
		TRUE	Q8NBZ0	INO80 complex subunit E	INO80E	High	2	26.46	1.2972	9.39347e-06	0.000173656
		TRUE	P33240	Cleavage stimulation factor subunit 2	CSTF2	Low	1	60.92	1.297	0.00159946	0.00632034
		TRUE	O14646	Chromodomain-helicase-DNA-binding protein 1	CHD1	High	54	196.57	1.35389	5.79479e-05	0.000383055
		TRUE	Q8N5A5	Zinc finger CCCH-type with G patch domain-containing protein	ZGPAT	High	7	57.32	1.35113	0.000319261	0.00148919
		TRUE	Q9NX65	Zinc finger and SCAN domain-containing protein 32	ZSCAN32	Low	1	78.68	1.29555	0.0334183	0.074368
		TRUE	P50502	Hsc70-interacting protein	ST13	High	4	41.31	0.0167718	0.966632	0.280623
		TRUE	Q01167	Forkhead box protein K2	FOXK2	High	4	69.02	0.394577	0.0918819	0.056004
		TRUE	Q8TBZ8	Zinc finger protein 564	ZNF564	Low	1	63.69	1.29268	0.00293294	0.00558406
		TRUE	Q8N7H5	RNA polymerase II-associated factor 1 homolog	PAF1	High	24	59.94	1.35002	1.25422e-05	0.000201122
		TRUE	P16104	Histone H2AX	H2AX	High	4	15.14	-0.312832	0.744904	0.505299
		TRUE	Q9Y3E1	Hepatoma-derived growth factor-related protein 3	HDGFL3	High	4	22.61	1.11268	0.00630637	0.0187549
		TRUE	Q99459	Cell division cycle 5-like protein	CDC5L	High	31	92.19	1.3491	0.000233865	0.00151531
		TRUE	Q68DK7	Male-specific lethal 1 homolog	MSL1	High	17	67.09	1.34741	0.000142076	0.00104932
		TRUE	Q9H2X6	Homeodomain-interacting protein kinase 2	HIPK2	Low	1	130.88	1.28534	0.00418211	0.0134513
		TRUE	P50750	Cyclin-dependent kinase 9	CDK9	High	9	42.75	1.34662	1.98532e-05	0.00026752
		TRUE	Q96LT9	RNA-binding region-containing protein 3	RNPC3	High	2	58.54	1.28419	0.00224009	0.00819929
		TRUE	Q9NW82	WD repeat-containing protein 70	WDR70	High	28	73.16	1.34227	1.36557e-05	0.000209026
		TRUE	E7ETH6	Zinc finger protein 587B	ZNF587B	High	2	45.51	1.28305	0.00911194	0.0172687
		TRUE	Q9H2P0	Activity-dependent neuroprotector homeobox protein	ADNP	High	52	123.49	1.34062	0.000129792	0.000979981
		TRUE	Q92547	DNA topoisomerase 2-binding protein 1	TOPBP1	High	35	170.57	1.3398	5.99698e-05	0.000563667
		TRUE	Q9H8E8	Cysteine-rich protein 2-binding protein	KAT14	High	5	88.79	1.33904	0.00041262	0.00228467
		TRUE	Q9UGL1	Lysine-specific demethylase 5B	KDM5B	Low	1	175.54	1.281	0.0772118	0.147451
TRUE		TRUE	cont_C00096	Glutathione S-transferase P	GSTP1	High	3	23.34	0.21234
		TRUE	Q9UNA4	DNA polymerase iota	POLI	High	3	82.95	0.351226	0.241963	0.150411
		TRUE	Q9Y620	DNA repair and recombination protein RAD54B	RAD54B	High	15	102.9	1.33897	0.000118774	0.000910334
		TRUE	Q8IX21	SMC5-SMC6 complex localization factor protein 2	SLF2	High	15	131.79	1.33344	0.000429487	0.00234958
		TRUE	Q9NSG2	FIGNL1-interacting regulator of recombination and mitosis	FIRRM	Low	1	96.49	1.27552	0.00779869	0.0223771
		TRUE	Q9GZR1	Sentrin-specific protease 6	SENP6	High	33	126.07	1.33018	0.000300516	0.00181581
		TRUE	Q12923	Tyrosine-protein phosphatase non-receptor type 13	PTPN13	Low	0	276.73	1.32941	0.0109807	0.0297331
		TRUE	P29083	General transcription factor IIE subunit 1	GTF2E1	High	13	49.42	1.32741	0.000113225	0.000878121
		TRUE	P33316	Deoxyuridine 5'-triphosphate nucleotidohydrolase, mitochondrial	DUT	High	4	26.55	-0.0588544	0.785084	0.035077
		TRUE	Q86V97	Kelch repeat and BTB domain-containing protein 6	KBTBD6	High	6	76.09	1.32325	0.00029625	0.00179479
		TRUE	P29084	Transcription initiation factor IIE subunit beta	GTF2E2	High	17	33.02	1.32183	1.93104e-05	0.000263766
		TRUE	Q5FWF4	DNA annealing helicase and endonuclease ZRANB3	ZRANB3	High	16	123.17	1.31772	0.000371393	0.00211537
		TRUE	Q8N3J3	Homologous recombination OB-fold protein	HROB	High	2	69.73	1.27026	0.0584807	0.0408258
		TRUE	Q9C086	INO80 complex subunit B	INO80B	High	8	38.61	1.31764	0.000182878	0.000910303
		TRUE	Q04721	Neurogenic locus notch homolog protein 2	NOTCH2	Low	1	265.23	1.26672	0.0179267	0.044602
		TRUE	O75575	DNA-directed RNA polymerase III subunit RPC9	CRCP	High	2	16.86	1.26571	0.00293306	0.0101348
		TRUE	P07305	Histone H1.0	H1-0	High	4	20.85	-0.551313	0.31587	0.126701
		TRUE	P21217	3-galactosyl-N-acetylglucosaminide 4-alpha-L-fucosyltransferase FUT3	FUT3	Low	1	42.09	1.26188	0.0432211	0.00318385
		TRUE	Q9UHB7	AF4/FMR2 family member 4	AFF4	High	50	127.38	1.31703	0.000207719	0.00139744
		TRUE	Q03164	Histone-lysine N-methyltransferase 2A	KMT2A	High	68	431.5	1.31068	0.00484637	0.0150856
		TRUE	Q9BW19	Kinesin-like protein KIFC1	KIFC1	High	19	73.7	1.31013	0.000436456	0.00110748
		TRUE	P78347	General transcription factor II-I	GTF2I	High	31	112.35	1.3094	6.42595e-05	0.000591056
		TRUE	Q9Y2F5	Little elongation complex subunit 1	ICE1	High	45	247.74	1.30654	0.00134225	0.00551883
		TRUE	Q9H2D6	TRIO and F-actin-binding protein	TRIOBP	Low	1	261.22	1.25738	0.00452103	0.0142822
		TRUE	Q8IWX8	Calcium homeostasis endoplasmic reticulum protein	CHERP	High	15	103.64	1.30437	5.69252e-05	0.000544945
		TRUE	O60231	Pre-mRNA-splicing factor ATP-dependent RNA helicase DHX16	DHX16	High	17	119.19	1.30269	7.05317e-05	0.000635481
		TRUE	Q9P2D1	Chromodomain-helicase-DNA-binding protein 7	CHD7	High	34	335.72	1.30256	8.56222e-05	0.000729294
		TRUE	Q9UKL0	REST corepressor 1	RCOR1	High	11	53.29	1.30074	8.89387e-05	0.000746823
		TRUE	P37840	Alpha-synuclein	SNCA	High	4	14.45	-0.393647	0.076146	0.0045221
		TRUE	O75717	WD repeat and HMG-box DNA-binding protein 1	WDHD1	High	54	125.89	1.29938	0.000566454	0.00286552
		TRUE	O95243	Methyl-CpG-binding domain protein 4	MBD4	High	17	66.01	1.29676	0.000201144	0.000822414
		TRUE	O95503	Chromobox protein homolog 6	CBX6	High	5	43.87	1.29564	0.00316011	0.0107566
		TRUE	Q8WXA9	Splicing regulatory glutamine/lysine-rich protein 1	SREK1	High	4	59.35	-0.190851	0.511961	0.0592588
		TRUE	Q9Y483	Metal-response element-binding transcription factor 2	MTF2	Low	1	67.05	1.24471	0.000187777	0.00112
		TRUE	P17535	Transcription factor JunD	JUND	High	8	35.15	1.29293	2.25636e-05	0.000288713
		TRUE	Q9NXP7	Gypsy retrotransposon integrase-like protein 1	GIN1	High	2	59.8	1.24141	0.0742713	0.0267305
		TRUE	P30414	NK-tumor recognition protein	NKTR	High	25	165.58	1.2926	0.0103888	0.0285193
		TRUE	P61326	Protein mago nashi homolog	MAGOH	Low	1	17.15	1.23858	0.0151888	0.0389352
		TRUE	Q9ULK4	Mediator of RNA polymerase II transcription subunit 23	MED23	High	2	156.37	1.2353	0.00606186	0.0181697
		TRUE	Q9NZ63	Splicing factor C9orf78	C9orf78	High	17	33.67	1.29102	0.00026975	0.00167194
		TRUE	P55769	NHP2-like protein 1	SNU13	Low	1	14.16	1.23389	0.233474	0.259307
		TRUE	P55198	Protein AF-17	MLLT6	High	6	111.98	1.2907	0.000900045	0.00411141
		TRUE	Q13315	Serine-protein kinase ATM	ATM	Low	1	350.46	1.22884	0.00738025	0.0213644
		TRUE	O94913	Pre-mRNA cleavage complex 2 protein Pcf11	PCF11	High	32	172.94	1.28895	0.000229739	0.00149857
		TRUE	Q00403	Transcription initiation factor IIB	GTF2B	High	10	34.81	1.28848	4.51935e-05	0.000462879
		TRUE	Q01130	Serine/arginine-rich splicing factor 2	SRSF2	High	3	25.46	-0.137861	0.597535	0.0533714
		TRUE	P05423	DNA-directed RNA polymerase III subunit RPC4	POLR3D	High	6	44.37	1.28491	0.000175474	0.000298013
		TRUE	Q01081	Splicing factor U2AF 35 kDa subunit	U2AF1	Low	1	27.85	1.21919	0.016268	0.0411808
		TRUE	Q13363	C-terminal-binding protein 1	CTBP1	High	2	47.51	1.21884	0.000724333	0.00346466
		TRUE	Q9ULJ3	Zinc finger and BTB domain-containing protein 21	ZBTB21	High	25	118.8	1.28406	0.000213212	0.00143018
		TRUE	Q5VV67	Peroxisome proliferator-activated receptor gamma coactivator-related protein 1	PPRC1	High	10	177.43	1.28277	0.00441592	0.00177591
		TRUE	Q96AY2	Crossover junction endonuclease EME1	EME1	High	9	63.21	1.28211	7.19422e-05	0.000644377
		TRUE	Q8IV63	Serine/threonine-protein kinase VRK3	VRK3	High	3	52.85	1.03505	0.0104703	0.0287058
		TRUE	Q15750	TGF-beta-activated kinase 1 and MAP3K7-binding protein 1	TAB1	High	3	54.61	-1.04187	0.00803868	0.00376191
		TRUE	Q9UEG4	Zinc finger protein 629	ZNF629	High	17	96.56	1.28153	0.00018513	0.00127553
		TRUE	P30405	Peptidyl-prolyl cis-trans isomerase F, mitochondrial	PPIF	High	2	22.03	1.21076	0.00661777	0.0195158
		TRUE	Q8WUA2	Peptidyl-prolyl cis-trans isomerase-like 4	PPIL4	High	23	57.19	1.28073	0.000112109	0.000872424
		TRUE	Q9UJY1	Heat shock protein beta-8	HSPB8	High	3	21.59	-0.88384	0.0442265	0.0168121
		TRUE	P06746	DNA polymerase beta	POLB	Low	1	38.15	1.20557	0.0223098	0.0533846
		TRUE	Q9Y2W1	Thyroid hormone receptor-associated protein 3	THRAP3	High	46	108.6	1.2771	0.000119272	0.000686351
		TRUE	Q96DT7	Zinc finger and BTB domain-containing protein 10	ZBTB10	High	9	94.83	1.27642	0.000423944	0.00232762
		TRUE	Q14562	ATP-dependent RNA helicase DHX8	DHX8	High	30	139.23	1.27488	0.000172019	0.00120519
		TRUE	P49796	Regulator of G-protein signaling 3	RGS3	High	8	132.25	1.27412	0.000800261	0.00373842
		TRUE	O15042	U2 snRNP-associated SURP motif-containing protein	U2SURP	High	36	118.22	1.27392	0.000285564	0.00173927
		TRUE	Q96DE5	Anaphase-promoting complex subunit 16	ANAPC16	High	2	11.66	1.20162	0.00236004	0.00856211
		TRUE	Q9NY61	Protein AATF	AATF	High	10	63.09	1.27321	1.65566e-05	3.28595e-05
		TRUE	Q8NEM7	Transcription factor SPT20 homolog	SUPT20H	High	9	85.74	1.27165	0.000462605	0.00246579
		TRUE	O75164	Lysine-specific demethylase 4A	KDM4A	High	9	120.59	1.27049	0.000209967	0.00141049
		TRUE	Q14590	Zinc finger protein 235	ZNF235	High	2	83.92	1.19993	0.004369	0.010995
		TRUE	Q9H078	Mitochondrial disaggregase	CLPB	Low	1	78.68	1.19918	0.0046255	0.014539
		TRUE	Q7Z3K6	Mesoderm induction early response protein 3	MIER3	High	5	61.4	1.27026	5.6512e-05	0.000544613
		TRUE	Q8N2M8	CLK4-associating serine/arginine rich protein	CLASRP	High	5	77.12	1.26814	0.000440028	0.00238613
		TRUE	Q9BSJ6	Protein PIMREG	PIMREG	High	8	27.46	1.26541	0.000460917	0.00245966
		TRUE	Q6ZU65	Ubinuclein-2	UBN2	High	35	146	1.26173	0.000223113	0.000307968
		TRUE	O95372	Acyl-protein thioesterase 2	LYPLA2	High	4	24.72	-0.121384	0.47897	0.0110906
		TRUE	O94906	Pre-mRNA-processing factor 6	PRPF6	High	25	106.86	1.25959	0.000306166	0.00184264
		TRUE	Q7Z3B3	KAT8 regulatory NSL complex subunit 1	KANSL1	High	14	120.89	1.25895	0.000258356	0.00162334
		TRUE	Q96EY7	Small ribosomal subunit protein mS39	PTCD3	Low	1	78.5	1.19518	0.231128	0.249563
		TRUE	P19793	Retinoic acid receptor RXR-alpha	RXRA	High	12	50.78	1.25822	9.82082e-05	0.000799671
TRUE		TRUE	cont_C00062	Acidic mammalian chitinase	CHIA	High	8	52.1	-0.0153766
		TRUE	O95059	Ribonuclease P protein subunit p14	RPP14	Low	1	13.68	1.19209	0.0058994	0.00646768
		TRUE	Q9BQI6	SMC5-SMC6 complex localization factor protein 1	SLF1	Low	1	120.97	1.19173	0.0580861	0.116683
		TRUE	Q9UKT4	F-box only protein 5	FBXO5	High	5	50.11	1.25768	0.00825841	0.0184935
		TRUE	Q9NR55	Basic leucine zipper transcriptional factor ATF-like 3	BATF3	High	2	14.46	1.18897	0.00421797	0.0135307
		TRUE	Q92522	Histone H1.10	H1-10	High	4	22.47	-0.989332	0.0307439	0.0144221
		TRUE	Q16526	Cryptochrome-1	CRY1	Low	1	66.35	1.18797	0.0714937	0.13809
		TRUE	Q9Y388	RNA-binding motif protein, X-linked 2	RBMX2	High	8	37.31	1.25687	0.000951183	0.00327469
		TRUE	Q8WVY7	Ubiquitin-like domain-containing CTD phosphatase 1	UBLCP1	High	4	36.78	0.360383	0.389722	0.378346
		TRUE	Q9C0D4	Zinc finger protein 518B	ZNF518B	High	11	119.46	1.25535	0.00418438	0.0134513
TRUE		TRUE	cont_C00240	Serpin A3-1	SERPINA3-1	High	6	46.21	-0.335183
		TRUE	P54198	Protein HIRA	HIRA	High	11	111.76	1.25481	0.00264608	0.000810626
		TRUE	O95239	Chromosome-associated kinesin KIF4A	KIF4A	High	62	139.79	1.25183	5.47005e-05	0.000532776
		TRUE	P51825	AF4/FMR2 family member 1	AFF1	High	38	131.34	1.2501	0.000421514	0.00231706
		TRUE	P13984	General transcription factor IIF subunit 2	GTF2F2	High	22	28.36	1.24917	1.64193e-05	0.000239198
		TRUE	Q14331	Protein FRG1	FRG1	High	15	29.15	1.24846	0.000108327	0.00022734
		TRUE	Q9BSC4	Nucleolar protein 10	NOL10	High	15	80.25	1.2459	0.000162946	6.49845e-05
		TRUE	Q96T21	Selenocysteine insertion sequence-binding protein 2	SECISBP2	High	2	95.4	1.16967	0.00593443	0.00553658
		TRUE	P46937	Transcriptional coactivator YAP1	YAP1	High	9	54.43	1.24273	0.000147411	0.00107912
		TRUE	Q5SXM2	snRNA-activating protein complex subunit 4	SNAPC4	Low	1	159.34	1.16789	0.00290906	0.0100824
		TRUE	Q96GX5	Serine/threonine-protein kinase greatwall	MASTL	High	23	97.26	1.24097	2.90547e-05	0.00034563
		TRUE	P42575	Caspase-2	CASP2	Low	0	50.65	1.23413	0.235559	0.250507
		TRUE	Q7Z628	Neuroepithelial cell-transforming gene 1 protein	NET1	Low	0	67.7	1.23276	0.0603447	0.120531
		TRUE	P54277	PMS1 protein homolog 1	PMS1	High	25	105.76	1.22123	0.000145193	0.00106631
		TRUE	Q7Z6E9	E3 ubiquitin-protein ligase RBBP6	RBBP6	High	73	201.44	1.21957	0.010789	0.0293185
		TRUE	Q8N163	Cell cycle and apoptosis regulator protein 2	CCAR2	High	28	102.84	1.21707	0.000363411	0.00207767
		TRUE	Q9HCG8	Pre-mRNA-splicing factor CWC22 homolog	CWC22	High	19	105.4	1.21498	0.00108699	0.0013418
		TRUE	Q14680	Maternal embryonic leucine zipper kinase	MELK	High	8	74.59	1.21322	0.0013577	0.00014979
		TRUE	Q99633	Pre-mRNA-splicing factor 18	PRPF18	High	11	39.83	1.21241	4.29606e-05	0.000446009
		TRUE	O60563	Cyclin-T1	CCNT1	High	21	80.63	1.21208	0.000404777	0.00224396
		TRUE	Q71F23	Centromere protein U	CENPU	High	19	47.49	1.21088	0.000446998	0.000183104
		TRUE	Q9H9J4	Ubiquitin carboxyl-terminal hydrolase 42	USP42	High	21	145.3	1.20953	0.00366389	0.0121104
		TRUE	Q13630	GDP-L-fucose synthase	GFUS	Low	0	35.87	1.20535	0.358388	0.493107
		TRUE	Q01664	Transcription factor AP-4	TFAP4	High	6	38.7	1.20524	0.000586337	0.00293056
		TRUE	P17097	Zinc finger protein 7	ZNF7	High	2	77.84	1.14878	0.0270623	0.0623087
		TRUE	O43361	Zinc finger protein 749	ZNF749	High	8	90.31	1.2052	0.00393385	0.0024151
		TRUE	Q9BZR9	E3 ubiquitin-protein ligase TRIM8	TRIM8	High	3	61.45	1.81409	0.00322824	0.0109058
		TRUE	P17036	Zinc finger protein 3	ZNF3	High	2	50.88	1.14228	0.049578	0.102291
		TRUE	P52948	Nuclear pore complex protein Nup98-Nup96	NUP98	High	24	197.46	1.20465	8.95123e-05	0.00014979
		TRUE	Q96JS3	PiggyBac transposable element-derived protein 1	PGBD1	High	2	92.46	1.13924	0.00676741	0.0198545
		TRUE	Q96T37	RNA-binding protein 15	RBM15	High	11	107.12	1.19848	0.000434576	0.000755929
		TRUE	Q9UHQ1	Nuclear prelamin A recognition factor	NARF	High	2	51.12	1.13862	0.00607601	0.0181872
		TRUE	Q96FF9	Sororin	CDCA5	High	10	27.58	1.19831	0.000338698	0.00107533
		TRUE	P09110	3-ketoacyl-CoA thiolase, peroxisomal	ACAA1	Low	0	44.26	1.19679	0.0483058	0.100164
		TRUE	Q9HCJ3	Ribonucleoprotein PTB-binding 2	RAVER2	High	7	74.29	1.19654	5.17668e-05	0.000515187
		TRUE	O94762	ATP-dependent DNA helicase Q5	RECQL5	High	24	108.79	1.1958	0.000109885	0.000862465
		TRUE	Q1MSJ5	Centrosome and spindle pole-associated protein 1	CSPP1	Low	0	145.43	1.19537	0.179622	0.286893
		TRUE	O14757	Serine/threonine-protein kinase Chk1	CHEK1	High	11	54.4	1.19509	0.000149384	7.23628e-05
		TRUE	Q14839	Chromodomain-helicase-DNA-binding protein 4	CHD4	High	60	217.87	1.1926	0.000143274	0.0010541
		TRUE	Q76FK4	Nucleolar protein 8	NOL8	High	37	131.54	1.18916	0.000625901	4.96875e-05
		TRUE	Q03014	Hematopoietically-expressed homeobox protein HHEX	HHEX	High	2	30	1.13283	0.000606288	0.000777393
		TRUE	P13612	Integrin alpha-4	ITGA4	Low	1	114.83	1.13158	0.00561093	0.01711
		TRUE	Q15393	Splicing factor 3B subunit 3	SF3B3	High	25	135.49	1.18792	8.39292e-05	0.000719842
		TRUE	O75152	Zinc finger CCCH domain-containing protein 11A	ZC3H11A	High	37	89.08	1.182	0.00311009	0.00813727
		TRUE	P55771	Paired box protein Pax-9	PAX9	Low	0	36.29	1.18167	0.140907	0.23734
		TRUE	O94842	TOX high mobility group box family member 4	TOX4	High	13	66.15	1.18153	0.000586368	0.00293056
		TRUE	Q5T8A7	Protein phosphatase 1 regulatory subunit 26	PPP1R26	High	4	127.27	2.36347	4.20527e-05	0.000438577
		TRUE	Q8NAV1	Pre-mRNA-splicing factor 38A	PRPF38A	Low	0	37.45	1.18024	0.0025201	0.00901676
		TRUE	Q9NQZ2	Something about silencing protein 10	UTP3	High	8	54.53	1.18015	0.000463651	6.66822e-05
		TRUE	Q9BSI4	TERF1-interacting nuclear factor 2	TINF2	Low	1	49.99	1.12514	0.0869312	0.13229
TRUE		TRUE	cont_C00031	Serum albumin	ALB	High	63	69.25	-0.273946
		TRUE	Q8IY18	Structural maintenance of chromosomes protein 5	SMC5	High	14	128.73	1.17872	0.000457367	0.000818086
		TRUE	Q9H501	ESF1 homolog	ESF1	High	31	98.73	1.17654	0.000100092	0.000297264
		TRUE	O43660	Pleiotropic regulator 1	PLRG1	High	7	57.16	1.17356	0.00137097	0.00560661
		TRUE	Q92802	NEDD4-binding protein 2-like 2	N4BP2L2	High	5	67.42	1.17335	0.00233358	0.00848711
		TRUE	P50914	Large ribosomal subunit protein eL14	RPL14	High	4	23.42	0.108363	0.831816	0.535374
		TRUE	Q969J2	Zinc finger protein with KRAB and SCAN domains 4	ZKSCAN4	High	6	61.54	1.16876	0.000451504	0.00242644
		TRUE	Q96PV6	Leukocyte receptor cluster member 8	LENG8	High	11	88.1	1.16769	0.00097743	0.00287737
		TRUE	Q14781	Chromobox protein homolog 2	CBX2	High	8	56.05	1.16515	0.00192087	0.00147971
		TRUE	O75151	Lysine-specific demethylase PHF2	PHF2	High	30	120.7	1.16175	0.00189471	0.00136288
		TRUE	Q8NCY6	Myb/SANT-like DNA-binding domain-containing protein 4	MSANTD4	Low	1	41.12	1.11151	0.0100125	0.0241258
		TRUE	Q8TBC4	NEDD8-activating enzyme E1 catalytic subunit	UBA3	High	3	51.82	-0.77136	0.0135832	0.00484429
		TRUE	O60287	Nucleolar pre-ribosomal-associated protein 1	URB1	High	8	254.23	1.15743	0.00176319	0.000131485
		TRUE	Q8NCN4	E3 ubiquitin-protein ligase RNF169	RNF169	High	26	77.15	1.15045	0.000511197	0.00265036
		TRUE	Q8NF67	Putative ankyrin repeat domain-containing protein 20A12 pseudogene	ANKRD20A12P	High	3	31.15	-2.1945	5.70305e-05	0.000294367
		TRUE	Q8WWL7	G2/mitotic-specific cyclin-B3	CCNB3	High	5	157.82	1.14962	0.0189636	0.0469429
		TRUE	Q9NWH9	SAFB-like transcription modulator	SLTM	High	39	117.08	1.14868	0.0105438	0.0043924
		TRUE	Q13129	Zinc finger protein Rlf	RLF	High	8	217.81	1.1478	0.00324935	0.00838126
		TRUE	Q13118	Krueppel-like factor 10	KLF10	High	6	52.52	1.13904	0.000165487	0.00117201
		TRUE	Q86TX2	Acyl-coenzyme A thioesterase 1	ACOT1	High	9	46.25	1.13769	0.000497557	0.00250866
		TRUE	Q9Y5J1	U3 small nucleolar RNA-associated protein 18 homolog	UTP18	High	7	61.96	1.13738	0.0043589	0.00288123
		TRUE	Q03111	Protein ENL	MLLT1	High	9	62.02	1.13656	0.000740503	0.00237387
		TRUE	Q9H967	WD repeat-containing protein 76	WDR76	Low	1	69.73	1.09868	0.00613607	0.00386591
		TRUE	Q9BZX2	Uridine-cytidine kinase 2	UCK2	Low	0	29.28	1.13653	0.0641047	0.126003
		TRUE	Q9Y4Z0	U6 snRNA-associated Sm-like protein LSm4	LSM4	Low	1	15.34	1.09636	0.102537	0.184332
		TRUE	P09001	Large ribosomal subunit protein uL3m	MRPL3	Low	1	38.61	1.09554	0.063111	0.124532
		TRUE	P52895	Aldo-keto reductase family 1 member C2	AKR1C2	High	3	36.71	0.24428	0.663487	0.591388
		TRUE	O14578	Citron Rho-interacting kinase	CIT	High	27	231.29	1.13579	0.00326016	0.0109503
		TRUE	Q9UHL9	General transcription factor II-I repeat domain-containing protein 1	GTF2IRD1	Low	1	105.99	1.093	0.20965	0.323662
		TRUE	O95551	Tyrosyl-DNA phosphodiesterase 2	TDP2	High	6	40.9	1.13538	4.48554e-05	0.000460448
		TRUE	Q96HJ3	Coiled-coil domain-containing protein 34	CCDC34	Low	1	43.2	1.09081	0.00290558	0.010078
		TRUE	P42568	Protein AF-9	MLLT3	High	7	63.31	1.13405	0.00172207	0.00670622
		TRUE	Q13029	PR domain zinc finger protein 2	PRDM2	High	17	188.8	1.13158	0.000517775	0.00267254
		TRUE	Q9NPF5	DNA methyltransferase 1-associated protein 1	DMAP1	High	6	52.96	1.13051	0.00102627	0.00450753
		TRUE	Q8N7W2	BEN domain-containing protein 7	BEND7	Low	1	46.18	1.08773	0.0237698	0.0101707
		TRUE	Q6ZNA4	E3 ubiquitin-protein ligase Arkadia	RNF111	High	5	108.79	1.12957	0.00159778	0.0063192
		TRUE	Q9UQR1	Zinc finger protein 148	ZNF148	High	27	88.92	1.1295	0.000457124	0.00244357
		TRUE	P18615	Negative elongation factor E	NELFE	High	18	43.21	1.12815	0.000219314	0.00145318
		TRUE	Q9HAH7	Probable fibrosin-1	FBRS	High	2	48.36	1.08422	0.00284626	0.00993256
		TRUE	P21675	Transcription initiation factor TFIID subunit 1	TAF1	High	12	214.58	1.12773	0.000598848	0.00297341
		TRUE	Q8N9M1	Uncharacterized protein C19orf47	C19orf47	High	6	44.72	1.12314	0.000554368	0.000161585
		TRUE	Q16649	Nuclear factor interleukin-3-regulated protein	NFIL3	High	17	51.44	1.12247	0.000757182	0.0035949
		TRUE	Q5VWN6	Protein TASOR 2	TASOR2	High	50	268.68	1.11972	0.00158813	0.00629736
		TRUE	Q9UBB5	Methyl-CpG-binding domain protein 2	MBD2	High	6	43.23	1.11798	0.000138232	0.00102673
		TRUE	Q9C0J8	pre-mRNA 3' end processing protein WDR33	WDR33	High	12	145.8	1.11768	0.0012731	0.00527726
		TRUE	Q9Y657	Spindlin-1	SPIN1	High	10	29.58	1.1158	0.000737978	0.00036196
		TRUE	Q96T58	Msx2-interacting protein	SPEN	High	94	402	1.11495	0.0135809	0.035517
		TRUE	Q9NXE8	Pre-mRNA-splicing factor CWC25 homolog	CWC25	High	18	49.62	1.1112	0.000639811	0.000903614
		TRUE	P23497	Nuclear autoantigen Sp-100	SP100	High	3	100.35	0.620682	0.0874385	0.163095
		TRUE	Q9Y232	Chromodomain Y-like protein	CDYL	High	10	66.44	1.11072	0.000992061	0.00439974
		TRUE	Q6PII3	Coiled-coil domain-containing protein 174	CCDC174	High	15	53.92	1.11036	0.000158021	0.00114396
		TRUE	Q9BRR8	G patch domain-containing protein 1	GPATCH1	High	29	103.28	1.10654	0.000167873	0.00118244
		TRUE	Q6P4R8	Nuclear factor related to kappa-B-binding protein	NFRKB	High	22	138.92	1.10624	0.00156774	0.00624905
		TRUE	Q9H1K1	Iron-sulfur cluster assembly enzyme ISCU	ISCU	High	2	17.99	1.07119	0.00263831	0.00935697
		TRUE	Q9H3P2	Negative elongation factor A	NELFA	High	13	57.24	1.10407	0.000121701	0.000925145
		TRUE	Q9BZZ5	Apoptosis inhibitor 5	API5	High	17	58.97	1.10356	0.00010966	0.000822414
		TRUE	P55197	Protein AF-10	MLLT10	High	10	113.25	1.09943	0.00430532	0.0137722
		TRUE	Q8WUD4	Coiled-coil domain-containing protein 12	CCDC12	High	4	19.17	0.564183	0.0127986	0.033853
		TRUE	Q86T24	Transcriptional regulator Kaiso	ZBTB33	High	14	74.44	1.09844	0.000283211	0.00173187
		TRUE	Q08945	FACT complex subunit SSRP1	SSRP1	High	13	81.02	1.09551	0.000635581	0.00245379
		TRUE	P09525	Annexin A4	ANXA4	High	3	35.86	-0.348946	0.192241	0.0325473
		TRUE	Q92541	RNA polymerase-associated protein RTF1 homolog	RTF1	High	23	80.26	1.09544	0.000249068	0.00157582
		TRUE	O75150	E3 ubiquitin-protein ligase BRE1B	RNF40	High	34	113.61	1.09146	0.000379797	0.00214781
		TRUE	Q9NPJ3	Acyl-coenzyme A thioesterase 13	ACOT13	Low	1	14.95	1.06676	0.0797204	0.150855
		TRUE	Q9NSI6	Bromodomain and WD repeat-containing protein 1	BRWD1	High	7	262.77	1.08971	0.00382248	0.00212552
		TRUE	Q12788	Transducin beta-like protein 3	TBL3	High	8	88.98	1.08793	0.000917457	0.00123327
		TRUE	Q92733	Proline-rich protein PRCC	PRCC	High	15	52.39	1.08704	0.00015348	0.0011164
		TRUE	Q9Y5A6	Zinc finger and SCAN domain-containing protein 21	ZSCAN21	High	15	53.62	1.08629	0.00393527	0.0127945
		TRUE	Q9Y2P7	Zinc finger protein 256	ZNF256	Low	1	71.82	1.06549	0.0281301	0.0237996
		TRUE	O60828	Polyglutamine-binding protein 1	PQBP1	High	9	30.45	1.08501	0.00165457	0.00649877
		TRUE	Q99496	E3 ubiquitin-protein ligase RING2	RNF2	High	7	37.63	1.08408	0.000454477	0.00243668
		TRUE	O96006	E3 SUMO-protein ligase ZBED1	ZBED1	High	3	78.11	1.15354	0.000888511	0.00408733
		TRUE	Q07973	1,25-dihydroxyvitamin D(3) 24-hydroxylase, mitochondrial	CYP24A1	Low	0	58.84	1.0826	0.256836	0.336802
		TRUE	O75182	Paired amphipathic helix protein Sin3b	SIN3B	High	8	132.98	1.08253	0.00989908	0.00863688
		TRUE	Q5VYK3	Proteasome adapter and scaffold protein ECM29	ECPAS	Low	0	204.16	1.0821	0.239523	0.359324
		TRUE	Q9HC52	Chromobox protein homolog 8	CBX8	High	8	43.37	1.08158	9.94056e-05	0.000805115
		TRUE	O43395	U4/U6 small nuclear ribonucleoprotein Prp3	PRPF3	High	30	77.48	1.08066	0.000357595	0.00205989
		TRUE	Q9UHF7	Zinc finger transcription factor Trps1	TRPS1	High	6	141.43	1.07983	0.00610476	0.002482
TRUE		TRUE	cont_C00265	Vitamin D-binding protein	GC	High	15	53.31	-0.397368
		TRUE	P56545	C-terminal-binding protein 2	CTBP2	High	4	48.91	0.840803	0.00247783	0.00889138
		TRUE	Q5T3I0	G patch domain-containing protein 4	GPATCH4	High	32	50.35	1.07852	0.00848425	0.0211326
TRUE		TRUE	cont_C00306	47 kDa protein		High	5	46.51	-0.315957
		TRUE	Q9UHK0	FMR1-interacting protein NUFIP1	NUFIP1	High	4	56.26	0.850754	0.0131932	0.0346958
		TRUE	Q5TYW1	Zinc finger protein 658	ZNF658	High	7	122.2	1.07782	0.00207938	0.00772246
		TRUE	Q06587	E3 ubiquitin-protein ligase RING1	RING1	High	3	42.4	1.02368	0.00111169	0.00474617
		TRUE	Q9Y6G5	COMM domain-containing protein 10	COMMD10	High	5	22.95	1.07548	0.000313218	0.00188013
		TRUE	P82673	Small ribosomal subunit protein mS35	MRPS35	Low	1	36.82	1.05139	0.0313284	0.040288
		TRUE	Q8WY91	Peroxynitrite isomerase THAP4	THAP4	High	5	62.85	1.07293	0.00605651	0.0181655
		TRUE	P54274	Telomeric repeat-binding factor 1	TERF1	High	2	50.21	1.05001	0.0143121	0.000208263
		TRUE	P78545	ETS-related transcription factor Elf-3	ELF3	Low	1	41.43	1.0482	0.112355	0.196126
		TRUE	P40616	ADP-ribosylation factor-like protein 1	ARL1	High	2	20.4	1.04774	0.0015976	0.0063192
		TRUE	Q96JK2	DDB1- and CUL4-associated factor 5	DCAF5	High	6	103.9	1.07289	0.000246815	0.00156808
		TRUE	Q15878	Voltage-dependent R-type calcium channel subunit alpha-1E	CACNA1E	Low	1	261.56	1.0459	0.014265	0.0369403
		TRUE	P36956	Sterol regulatory element-binding protein 1	SREBF1	Low	1	121.6	1.04572	0.00246275	0.00885815
		TRUE	Q9Y5B9	FACT complex subunit SPT16	SUPT16H	High	43	119.84	1.07202	0.000758681	0.00298816
		TRUE	Q3KQV3	Zinc finger protein 792	ZNF792	High	7	71.53	1.0713	0.00573811	0.0076536
		TRUE	P20962	Parathymosin	PTMS	High	3	11.52	-0.786066	0.00824657	0.00365447
		TRUE	P49759	Dual specificity protein kinase CLK1	CLK1	High	2	57.25	1.03793	0.00249374	0.00678302
		TRUE	Q14692	Ribosome biogenesis protein BMS1 homolog	BMS1	High	27	145.72	1.07041	0.000259554	0.000250906
		TRUE	O43172	U4/U6 small nuclear ribonucleoprotein Prp4	PRPF4	High	17	58.41	1.06971	0.000219639	0.00102195
		TRUE	Q07864	DNA polymerase epsilon catalytic subunit A	POLE	High	10	261.35	1.06958	0.00646043	0.0191135
		TRUE	A0AVK6	Transcription factor E2F8	E2F8	High	10	94.11	1.06859	0.00257291	0.00913924
		TRUE	Q53HC0	Coiled-coil domain-containing protein 92	CCDC92	High	2	36.94	1.03299	0.0115265	0.0310454
		TRUE	O75582	Ribosomal protein S6 kinase alpha-5	RPS6KA5	High	8	89.81	1.06766	0.00112805	0.00333081
		TRUE	Q8NC26	Zinc finger protein 114	ZNF114	High	6	47.72	1.06737	0.000634063	0.00313124
		TRUE	Q9Y4A5	Transformation/transcription domain-associated protein	TRRAP	Low	1	437.32	1.03029	0.051612	0.105534
		TRUE	Q96SQ5	Zinc finger protein 587	ZNF587	High	6	65.58	1.06721	0.0319306	0.00639763
		TRUE	O60281	Zinc finger protein 292	ZNF292	High	20	304.62	1.06659	0.006329	0.0187977
		TRUE	Q2TBE0	CWF19-like protein 2	CWF19L2	High	30	103.72	1.06655	0.000511737	0.00265036
		TRUE	Q9BQF6	Sentrin-specific protease 7	SENP7	High	14	119.58	1.0658	0.00149555	0.00569249
		TRUE	P62847	Small ribosomal subunit protein eS24	RPS24	High	3	15.41	-0.158468	0.723463	0.343436
		TRUE	Q9NWY4	Histone PARylation factor 1	HPF1	High	6	39.41	1.06572	0.000332637	0.000982462
		TRUE	Q15293	Reticulocalbin-1	RCN1	High	4	38.87	0.0856886	0.868037	0.595434
		TRUE	Q9UPW0	Forkhead box protein J3	FOXJ3	High	4	68.92	0.737999	0.00863029	0.0244258
		TRUE	Q96JP5	E3 ubiquitin-protein ligase ZFP91	ZFP91	High	18	63.41	1.06536	0.000114412	0.000884448
		TRUE	Q8N954	G patch domain-containing protein 11	GPATCH11	High	12	33.26	1.06534	0.000119231	0.000911096
		TRUE	Q86XI2	Condensin-2 complex subunit G2	NCAPG2	Low	1	130.88	1.01948	0.00561531	0.00365447
		TRUE	Q9H175	Cysteine/serine-rich nuclear protein 2	CSRNP2	Low	1	59.55	1.01864	0.0330019	0.0735489
		TRUE	O00244	Copper transport protein ATOX1	ATOX1	Low	0	7.4	1.06447	0.00300657	0.0103419
		TRUE	Q5PSV4	Breast cancer metastasis-suppressor 1-like protein	BRMS1L	High	2	37.61	1.01825	0.00675695	0.0198366
		TRUE	O95478	Ribosome biogenesis protein NSA2 homolog	NSA2	High	5	30.05	1.06406	0.00122909	0.000982462
		TRUE	O43143	ATP-dependent RNA helicase DHX15	DHX15	High	33	90.88	1.06268	0.000246038	0.00156532
		TRUE	P62714	Serine/threonine-protein phosphatase 2A catalytic subunit beta isoform	PPP2CB	Low	1	35.55	1.01403	0.0146128	0.002156
		TRUE	O95365	Zinc finger and BTB domain-containing protein 7A	ZBTB7A	Low	1	61.4	1.0131	0.0611111	0.121689
		TRUE	Q9NXH9	tRNA (guanine(26)-N(2))-dimethyltransferase	TRMT1	High	2	72.19	1.01258	0.0167911	0.0422365
		TRUE	Q9H5V9	STING ER exit protein	STEEP1	High	12	25.61	1.06208	0.000645376	0.00317102
		TRUE	O15541	E3 ubiquitin-protein ligase RNF113A	RNF113A	High	15	38.76	1.06177	0.000720193	0.00345209
		TRUE	O43929	Origin recognition complex subunit 4	ORC4	High	7	50.35	1.06125	0.00101036	0.00445927
		TRUE	Q01658	Protein Dr1	DR1	High	3	19.43	-0.172283	0.670541	0.290886
		TRUE	Q8N4S0	Coiled-coil domain-containing protein 82	CCDC82	High	7	63.96	1.06053	0.00025613	0.00161157
		TRUE	Q9Y6Q3	Zinc finger protein 37 homolog	ZFP37	High	11	71.16	1.06031	0.0096199	0.00132157
		TRUE	Q9H161	Homeobox protein aristaless-like 4	ALX4	High	3	44.21	0.829948	0.00607071	0.0181843
		TRUE	P57775	F-box/WD repeat-containing protein 4	FBXW4	Low	1	46.31	1.00506	0.0464	0.0972271
		TRUE	Q9UBD5	Origin recognition complex subunit 3	ORC3	High	10	82.2	1.05955	0.000280686	0.0017256
		TRUE	Q9Y2K7	Lysine-specific demethylase 2A	KDM2A	High	14	132.71	1.05946	0.000959389	0.00133775
		TRUE	P35269	General transcription factor IIF subunit 1	GTF2F1	High	22	58.21	1.05689	0.000139899	0.000230004
		TRUE	Q5T3J3	Ligand-dependent nuclear receptor-interacting factor 1	LRIF1	High	12	84.52	1.05676	0.000757857	0.0035949
		TRUE	Q9NRR4	Ribonuclease 3	DROSHA	Low	0	159.21	1.05521	0.119056	0.207654
		TRUE	Q05BQ5	MBT domain-containing protein 1	MBTD1	Low	1	70.5	1.00185	0.0454528	0.0954613
		TRUE	Q8WVM7	Cohesin subunit SA-1	STAG1	Low	0	144.34	1.05512	0.0922495	0.170055
		TRUE	Q6NUN7	Jhy protein homolog	JHY	High	7	88.51	1.05502	0.00455209	0.0143506
		TRUE	B7Z6K7	Zinc finger protein 814	ZNF814	High	6	97.27	1.04765	0.000220463	0.000894429
		TRUE	Q9BWT3	Poly(A) polymerase gamma	PAPOLG	High	24	82.75	1.04413	0.000216824	0.00144171
		TRUE	Q9H7N4	Splicing factor, arginine/serine-rich 19	SCAF1	High	10	139.19	1.04326	0.0197883	0.048546
		TRUE	O60583	Cyclin-T2	CCNT2	High	9	80.98	1.04008	0.00196541	0.00236958
		TRUE	Q96JF6	Zinc finger protein 594	ZNF594	High	2	93.85	0.991951	0.0451033	0.0393897
		TRUE	Q8NAP3	Zinc finger and BTB domain-containing protein 38	ZBTB38	High	4	134.17	1.16735	0.0184364	0.0457455
		TRUE	A6NHG4	D-dopachrome decarboxylase-like protein	DDTL	Low	1	14.19	0.990076	0.00108514	0.00467382
		TRUE	P68366	Tubulin alpha-4A chain	TUBA4A	High	3	49.89	-0.498918	0.510387	0.393823
		TRUE	Q9NSE4	Isoleucine--tRNA ligase, mitochondrial	IARS2	High	10	113.72	1.0372	0.00341456	0.0113852
		TRUE	Q9C0G0	Zinc finger protein 407	ZNF407	High	7	247.21	1.03617	0.0077682	0.0223458
		TRUE	O94776	Metastasis-associated protein MTA2	MTA2	High	16	74.98	1.03321	0.000683155	0.00272114
		TRUE	Q02363	DNA-binding protein inhibitor ID-2	ID2	Low	1	14.91	0.98583	0.0506429	0.104112
		TRUE	Q8N201	Integrator complex subunit 1	INTS1	High	9	244.14	1.03282	0.00292865	0.0101348
TRUE		TRUE	cont_C00234	Profilin-1	PFN1	High	3	15.05	0.116338
		TRUE	O15391	Transcription factor YY2	YY2	Low	1	41.32	0.984347	0.00587652	0.017801
		TRUE	Q7L2J0	7SK snRNA methylphosphate capping enzyme	MEPCE	High	16	74.31	1.03235	0.000820463	0.00382047
		TRUE	P27540	Aryl hydrocarbon receptor nuclear translocator	ARNT	High	9	86.58	1.0252	0.00692086	0.0202398
		TRUE	Q9UHA3	Probable ribosome biogenesis protein RLP24	RSL24D1	Low	1	19.61	0.978654	0.000382615	0.00173412
		TRUE	Q9BRQ8	Ferroptosis suppressor protein 1	AIFM2	Low	0	40.5	1.02512	0.0614779	0.0428931
		TRUE	Q8N720	Zinc finger protein 655	ZNF655	High	8	57.37	1.02407	0.000890937	0.00167375
		TRUE	Q96NM4	TOX high mobility group box family member 2	TOX2	High	4	51.57	0.896005	0.00277826	0.00973396
		TRUE	Q96SD1	Protein artemis	DCLRE1C	High	7	78.39	1.02291	0.000584684	0.00292855
		TRUE	O75467	Zinc finger protein 324A	ZNF324	Low	1	61.07	0.973792	0.0371681	0.0703768
		TRUE	Q8NEA6	Zinc finger protein GLIS3	GLIS3	High	2	83.58	0.97273	0.0248863	0.054066
		TRUE	Q14129	Protein DGCR6	DGCR6	High	2	24.97	0.971343	0.00206242	0.00767818
		TRUE	Q96BN2	Transcriptional adapter 1	TADA1	Low	0	37.36	1.0223	0.109907	0.116886
		TRUE	Q5VT06	Centrosome-associated protein 350	CEP350	High	28	350.72	1.02201	0.00162557	0.00640347
		TRUE	Q96PZ2	Serine protease FAM111A	FAM111A	Low	0	70.15	1.02167	0.0234761	0.0557663
		TRUE	Q9Y4A0	Jerky protein homolog-like	JRKL	High	2	59.87	0.96569	0.0528143	0.107559
		TRUE	Q8N183	NADH dehydrogenase [ubiquinone] 1 alpha subcomplex assembly factor 2	NDUFAF2	High	2	19.84	0.965322	0.0746819	0.142979
		TRUE	Q9NV31	U3 small nucleolar ribonucleoprotein protein IMP3	IMP3	Low	1	21.84	0.961475	0.116917	0.045011
		TRUE	Q16342	Programmed cell death protein 2	PDCD2	Low	0	38.57	1.01826	0.19159	0.0823847
		TRUE	Q9NPG3	Ubinuclein-1	UBN1	High	38	121.45	1.01802	0.00497641	0.00254196
		TRUE	Q6P2Q9	Pre-mRNA-processing-splicing factor 8	PRPF8	High	24	273.43	1.0176	0.00126097	0.00524872
		TRUE	Q96GE4	Centrosomal protein of 95 kDa	CEP95	High	5	95.24	1.0094	0.0212305	0.0117388
		TRUE	Q96QC0	Serine/threonine-protein phosphatase 1 regulatory subunit 10	PPP1R10	High	34	99	1.00893	0.00133971	0.00551334
		TRUE	Q8TBK6	Zinc finger CCHC domain-containing protein 10	ZCCHC10	Low	0	20.95	1.00808	0.199431	0.31124
		TRUE	Q9Y5Q8	General transcription factor 3C polypeptide 5	GTF3C5	High	7	59.53	1.00765	0.00252067	0.00901676
		TRUE	Q7Z6K3	Protein prenyltransferase alpha subunit repeat-containing protein 1	PTAR1	High	4	46.38	-0.158923	0.528801	0.105468
		TRUE	Q96M89	Coiled-coil domain-containing protein 138	CCDC138	Low	0	76.17	1.0046	0.0820219	0.154569
		TRUE	Q14966	Zinc finger protein 638	ZNF638	High	73	220.49	1.00455	0.000955193	0.00364766
		TRUE	Q2KHR3	Glutamine and serine-rich protein 1	QSER1	High	37	189.86	1.00346	0.00107199	0.00213706
		TRUE	A8MW92	PHD finger protein 20-like protein 1	PHF20L1	High	25	114.94	1.00259	0.0022224	0.0074702
		TRUE	Q15326	Zinc finger MYND domain-containing protein 11	ZMYND11	High	6	70.92	0.997625	0.00772667	0.0011654
		TRUE	Q14241	Elongin-A	ELOA	High	23	87.18	0.997435	0.000270802	0.000449284
		TRUE	Q86WP2	Vasculin	GPBP1	High	10	53.31	0.996628	0.00802745	0.00174199
		TRUE	Q12766	HMG domain-containing protein 3	HMGXB3	High	6	141.02	0.996422	0.00653288	0.0192904
		TRUE	P40424	Pre-B-cell leukemia transcription factor 1	PBX1	Low	1	46.6	0.942433	0.159984	0.246713
		TRUE	Q9UNS1	Protein timeless homolog	TIMELESS	High	8	138.57	0.994796	0.00436782	0.0139271
		TRUE	Q9BU76	Multiple myeloma tumor-associated protein 2	MMTAG2	High	15	29.39	0.991143	0.00144306	0.00584387
		TRUE	Q8IXQ4	GPALPP motifs-containing protein 1	GPALPP1	High	15	38.12	0.988894	0.00317467	0.0107929
		TRUE	Q16666	Gamma-interferon-inducible protein 16	IFI16	High	28	88.2	0.988301	0.000511624	0.00265036
		TRUE	Q9C0A6	Histone-lysine N-methyltransferase SETD5	SETD5	High	7	157.42	0.987934	0.0205701	0.0499543
		TRUE	Q92917	G-patch domain and KOW motifs-containing protein	GPKOW	High	19	52.2	0.987733	0.00059385	0.00295502
		TRUE	Q96E09	PPP2R1A-PPP2R2A-interacting phosphatase regulator 1	PABIR1	Low	1	30.51	0.937496	0.00942366	0.0262995
		TRUE	Q96JC9	ELL-associated factor 1	EAF1	High	5	29.02	0.985534	0.000687631	0.00332744
		TRUE	Q12873	Chromodomain-helicase-DNA-binding protein 3	CHD3	High	25	226.45	0.984614	0.00302089	0.0103661
		TRUE	Q13895	Bystin	BYSL	High	11	49.57	0.980809	0.0013276	0.000193427
		TRUE	P40692	DNA mismatch repair protein Mlh1	MLH1	High	23	84.55	0.980357	0.000874852	0.00403669
		TRUE	P48735	Isocitrate dehydrogenase [NADP], mitochondrial	IDH2	High	3	50.88	-0.0643896	0.878423	0.43948
		TRUE	Q9Y2M0	Fanconi-associated nuclease 1	FAN1	High	8	114.15	0.977549	0.00713861	0.0208365
		TRUE	Q15906	Vacuolar protein sorting-associated protein 72 homolog	VPS72	High	6	40.57	0.9772	0.00274275	0.0096302
		TRUE	Q5T7W0	Zinc finger protein 618	ZNF618	High	6	104.89	0.977006	0.00270733	0.00952782
		TRUE	Q8NCP5	Zinc finger and BTB domain-containing protein 44	ZBTB44	Low	1	63.81	0.931167	0.204617	0.317274
		TRUE	Q96BZ8	Leukocyte receptor cluster member 1	LENG1	High	5	30.51	0.975859	0.00120473	0.0050559
		TRUE	Q9H147	Deoxynucleotidyltransferase terminal-interacting protein 1	DNTTIP1	High	4	36.99	1.02112	0.00130025	0.00537028
		TRUE	O75147	Obscurin-like protein 1	OBSL1	High	2	206.82	0.930269	0.176716	0.189939
		TRUE	Q9NS56	E3 ubiquitin-protein ligase Topors	TOPORS	High	4	119.13	1.27981	0.000399622	0.002225
		TRUE	O75533	Splicing factor 3B subunit 1	SF3B1	High	50	145.74	0.970376	0.000335019	0.00196201
		TRUE	Q99590	Protein SCAF11	SCAF11	High	24	164.55	0.969607	0.00234814	0.0051584
		TRUE	Q86XP3	ATP-dependent RNA helicase DDX42	DDX42	High	36	102.91	0.960865	0.000140357	0.00103914
		TRUE	Q6MZP7	Protein lin-54 homolog	LIN54	High	25	79.44	0.959363	0.00178916	0.00688533
		TRUE	Q5T481	RNA-binding protein 20	RBM20	High	2	134.17	0.924152	0.00568407	0.0127593
		TRUE	Q6N043	Zinc finger protein 280D	ZNF280D	High	22	109.22	0.9591	0.00949248	0.0264459
		TRUE	Q9UBL3	Set1/Ash2 histone methyltransferase complex subunit ASH2	ASH2L	High	9	68.68	0.958607	0.00286461	0.00998133
		TRUE	Q9NWW7	Uncharacterized protein C2orf42	C2orf42	Low	0	64.04	0.957624	0.255366	0.199071
		TRUE	Q9Y678	Coatomer subunit gamma-1	COPG1	High	2	97.66	0.920214	0.165731	0.268746
TRUE		TRUE	cont_C00232	Peptidyl-prolyl cis-trans isomerase A	PPIA	High	8	18	-0.128564
		TRUE	Q96SB8	Structural maintenance of chromosomes protein 6	SMC6	High	20	126.25	0.954391	0.00171143	0.00219168
TRUE		TRUE	cont_C00084	Alpha-2-HS-glycoprotein	AHSG	High	9	38.39	-0.548251
		TRUE	Q13242	Serine/arginine-rich splicing factor 9	SRSF9	High	2	25.53	0.915138	0.0472517	0.0212011
		TRUE	Q96JM7	Lethal(3)malignant brain tumor-like protein 3	L3MBTL3	High	13	88.28	0.9514	0.00214277	0.00792047
		TRUE	Q03933	Heat shock factor protein 2	HSF2	Low	1	60.31	0.912818	0.115597	0.203644
		TRUE	O15516	Circadian locomoter output cycles protein kaput	CLOCK	Low	0	95.24	0.95038	0.025648	0.0596538
TRUE		TRUE	cont_C00025	Alpha-1-antiproteinase	SERPINA1	High	8	46.07	-0.632626
		TRUE	P31629	Transcription factor HIVEP2	HIVEP2	Low	1	268.88	0.904669	0.0272309	0.0626338
		TRUE	Q13573	SNW domain-containing protein 1	SNW1	High	24	61.46	0.949268	0.000434728	0.00236974
		TRUE	O00712	Nuclear factor 1 B-type	NFIB	High	6	47.41	0.949008	0.00607964	0.00664791
		TRUE	Q96DI7	U5 small nuclear ribonucleoprotein 40 kDa protein	SNRNP40	High	5	39.29	0.948673	0.0228724	0.0545025
		TRUE	Q14320	Protein FAM50A	FAM50A	High	18	40.22	0.948286	0.000337464	0.00197127
		TRUE	Q96MN9	Zinc finger protein 488	ZNF488	Low	0	36.94	0.947348	0.1014	0.183212
		TRUE	Q09161	Nuclear cap-binding protein subunit 1	NCBP1	High	3	91.78	0.756862	0.00777909	0.0223524
		TRUE	Q92993	Histone acetyltransferase KAT5	KAT5	High	2	58.55	0.900686	0.00561079	0.01711
		TRUE	O43309	Zinc finger and SCAN domain-containing protein 12	ZSCAN12	Low	1	70.92	0.898885	0.128612	0.221131
		TRUE	O60488	Long-chain-fatty-acid--CoA ligase 4	ACSL4	Low	0	79.14	0.947	0.194951	0.221463
		TRUE	Q13416	Origin recognition complex subunit 2	ORC2	High	13	65.93	0.943441	0.00038654	0.00217069
TRUE		TRUE	cont_C00204	Keratin, type I cuticular Ha3-II	KRT33B	High	2	46.18	0.897831
		TRUE	O75390	Citrate synthase, mitochondrial	CS	High	3	51.68	-0.148458	0.835308	0.622352
		TRUE	P55060	Exportin-2	CSE1L	High	4	110.35	-0.0839929	0.816993	0.363747
		TRUE	P35080	Profilin-2	PFN2	High	2	15.04	0.894365	0.153928	0.254763
		TRUE	Q5QJE6	Deoxynucleotidyltransferase terminal-interacting protein 2	DNTTIP2	High	24	84.42	0.942239	0.00114015	0.00484483
		TRUE	Q5T6C5	Ataxin-7-like protein 2	ATXN7L2	High	3	77.13	1.92104	0.000112107	0.000872424
		TRUE	O43823	A-kinase anchor protein 8	AKAP8	High	9	76.06	0.940168	0.00136796	0.00559932
		TRUE	Q9Y6J0	Calcineurin-binding protein cabin-1	CABIN1	High	42	246.2	0.939704	0.00613375	0.000836322
		TRUE	O94992	Protein HEXIM1	HEXIM1	High	12	40.6	0.939257	0.000283963	0.00173367
		TRUE	P52746	Zinc finger protein 142	ZNF142	Low	1	187.76	0.891089	0.153197	0.253972
		TRUE	P52739	Zinc finger protein 131	ZNF131	Low	1	71.38	0.889164	0.06182	0.122461
		TRUE	Q6NTE8	MRN complex-interacting protein	MRNIP	High	9	37.72	0.938073	0.00173631	0.00675018
		TRUE	Q96S94	Cyclin-L2	CCNL2	High	2	58.11	0.888289	0.0547517	0.0603634
		TRUE	Q14765	Signal transducer and activator of transcription 4	STAT4	High	5	85.89	0.937087	0.00134872	0.00554045
		TRUE	P51948	CDK-activating kinase assembly factor MAT1	MNAT1	High	11	35.8	0.936898	0.0006201	0.00228536
		TRUE	Q16600	Zinc finger protein 239	ZNF239	Low	0	51.56	0.935817	0.0255379	0.0594887
		TRUE	P24534	Elongation factor 1-beta	EEF1B2	High	4	24.75	-0.437012	0.602508	0.505299
		TRUE	Q9UPT9	Ubiquitin carboxyl-terminal hydrolase 22	USP22	High	3	59.92	1.50765	2.23992e-05	0.000288224
		TRUE	Q8NEM2	SHC SH2 domain-binding protein 1	SHCBP1	High	13	75.64	0.934063	0.00145067	0.00586948
		TRUE	Q8WWK9	Cytoskeleton-associated protein 2	CKAP2	High	6	76.94	0.933757	0.00867037	0.00165897
		TRUE	Q96JN0	Ligand-dependent corepressor	LCOR	High	5	46.98	0.933598	0.00130177	0.00537172
		TRUE	Q9NQC1	E3 ubiquitin-protein ligase Jade-2	JADE2	Low	1	87.41	0.882085	0.140093	0.121661
		TRUE	Q96KS0	Prolyl hydroxylase EGLN2	EGLN2	High	2	43.62	0.880837	0.163229	0.265538
		TRUE	P49760	Dual specificity protein kinase CLK2	CLK2	Low	1	60.05	0.880113	0.0345627	0.0764563
		TRUE	P55201	Peregrin	BRPF1	High	6	137.41	0.932446	0.0174314	0.0331295
		TRUE	Q9UIJ7	GTP:AMP phosphotransferase AK3, mitochondrial	AK3	Low	1	25.55	0.877155	0.237334	0.283134
		TRUE	Q6ZRV2	Protein FAM83H	FAM83H	High	6	127.04	0.931977	0.0083493	0.0237482
		TRUE	Q92688	Acidic leucine-rich nuclear phosphoprotein 32 family member B	ANP32B	High	2	28.77	0.875157	0.247658	0.368862
		TRUE	O15119	T-box transcription factor TBX3	TBX3	High	7	79.34	0.930562	0.0017838	0.00610581
		TRUE	O00541	Pescadillo homolog	PES1	High	7	67.96	0.930378	0.00183127	0.00334168
		TRUE	Q9UM82	Spermatogenesis-associated protein 2	SPATA2	High	11	58.39	0.927554	0.000996272	0.00440664
		TRUE	Q9UEE9	Craniofacial development protein 1	CFDP1	High	14	33.57	0.927348	0.000800077	0.00373842
		TRUE	Q8N3U4	Cohesin subunit SA-2	STAG2	High	3	141.24	1.35485	0.0117808	0.0315814
		TRUE	Q659A1	Little elongation complex subunit 2	ICE2	High	36	109.94	0.926837	0.00257984	0.00915674
		TRUE	Q8N2K0	Lysophosphatidylserine lipase ABHD12	ABHD12	Low	0	45.07	0.923629	0.394104	0.529802
		TRUE	A3KN83	Protein strawberry notch homolog 1	SBNO1	High	31	154.22	0.921611	0.000241691	0.00154628
		TRUE	Q9UPN9	E3 ubiquitin-protein ligase TRIM33	TRIM33	High	24	122.46	0.916992	0.000271022	0.00167301
		TRUE	Q9HC36	rRNA methyltransferase 3, mitochondrial	MRM3	High	2	46.99	0.864407	0.0783334	0.148908
		TRUE	Q8WXI9	Transcriptional repressor p66-beta	GATAD2B	High	8	65.22	0.916711	0.010229	0.0281652
		TRUE	Q9Y5S9	RNA-binding protein 8A	RBM8A	High	3	19.88	0.667957	0.0314902	0.0708607
		TRUE	P00568	Adenylate kinase isoenzyme 1	AK1	High	4	21.62	-0.610169	0.0318946	0.0130958
		TRUE	Q9UFC0	Leucine-rich repeat and WD repeat-containing protein 1	LRWD1	High	8	70.82	0.915499	0.00118851	0.000365544
		TRUE	O15015	Zinc finger protein 646	ZNF646	High	2	200.7	0.862829	0.0602466	0.0921108
		TRUE	Q9UPT8	Zinc finger CCCH domain-containing protein 4	ZC3H4	High	30	140.17	0.912994	0.0392418	0.0848752
		TRUE	O75940	Survival of motor neuron-related-splicing factor 30	SMNDC1	High	10	26.69	0.903667	0.00131835	0.00194459
		TRUE	Q96B01	RAD51-associated protein 1	RAD51AP1	High	13	38.43	0.902644	0.00199499	0.00354854
		TRUE	Q5T0B9	Zinc finger protein 362	ZNF362	Low	1	45.79	0.86054	0.0358269	0.078947
		TRUE	P19784	Casein kinase II subunit alpha'	CSNK2A2	High	2	41.19	0.860474	0.0430909	0.0918092
		TRUE	Q7RTP6	[F-actin]-monooxygenase MICAL3	MICAL3	High	24	224.16	0.902094	0.00308327	0.0105522
TRUE		TRUE	cont_C00198	Keratin, type II cuticular Hb4	KRT84	High	2	64.8	0.858587
		TRUE	Q86UQ4	ATP-binding cassette sub-family A member 13	ABCA13	Low	1	575.79	0.857707	0.111608	0.0722637
		TRUE	Q9BWJ5	Splicing factor 3B subunit 5	SF3B5	High	2	10.13	0.856637	0.00942476	0.0262995
		TRUE	Q9BVC3	Sister chromatid cohesion protein DCC1	DSCC1	High	2	44.8	0.855717	0.0166262	0.00428896
		TRUE	Q14135	Transcription cofactor vestigial-like protein 4	VGLL4	High	8	30.91	0.901995	0.00300339	0.0103387
		TRUE	Q6NSZ9	Zinc finger and SCAN domain-containing protein 25	ZSCAN25	High	3	61.44	1.16247	0.00386972	0.0126173
		TRUE	Q14202	Zinc finger MYM-type protein 3	ZMYM3	High	16	152.28	0.901642	0.00100132	0.00442361
		TRUE	P30740	Leukocyte elastase inhibitor	SERPINB1	Low	0	42.71	0.90102	0.421616	0.55873
		TRUE	Q9H9D4	Zinc finger protein 408	ZNF408	High	3	78.39	1.51806	7.11516e-05	0.000639804
		TRUE	Q15075	Early endosome antigen 1	EEA1	Low	0	162.37	0.897992	0.0950782	0.174355
		TRUE	Q9H116	GDNF-inducible zinc finger protein 1	GZF1	High	8	80.44	0.897901	0.0283016	0.0179386
		TRUE	O15062	Zinc finger and BTB domain-containing protein 5	ZBTB5	High	2	74.23	0.850654	0.215184	0.067451
		TRUE	Q5VZE5	N-alpha-acetyltransferase 35, NatC auxiliary subunit	NAA35	Low	0	83.58	0.897689	0.117445	0.205866
		TRUE	Q9NY93	Probable ATP-dependent RNA helicase DDX56	DDX56	Low	1	61.55	0.84788	0.0365421	0.0200492
		TRUE	Q8WW59	SPRY domain-containing protein 4	SPRYD4	Low	1	23.08	0.847791	0.282317	0.408497
		TRUE	Q9H7Z3	Nuclear exosome regulator NRDE2	NRDE2	High	8	132.59	0.893963	0.00161493	0.00637597
		TRUE	Q96BK5	PIN2/TERF1-interacting telomerase inhibitor 1	PINX1	High	13	37.01	0.893198	0.00632407	0.00460057
		TRUE	Q8N8K9	Uncharacterized protein KIAA1958	KIAA1958	High	2	79.16	0.846109	0.141516	0.238102
		TRUE	Q96H12	Myb/SANT-like DNA-binding domain-containing protein 3	MSANTD3	High	3	32.34	3.78818	3.27384e-07	3.22475e-05
		TRUE	Q9Y6X4	Soluble lamin-associated protein of 75 kDa	FAM169A	High	12	74.91	0.892621	0.00204743	0.00019439
		TRUE	O00139	Kinesin-like protein KIF2A	KIF2A	High	5	79.9	0.891855	0.00169593	0.00662703
		TRUE	Q5VTB9	E3 ubiquitin-protein ligase RNF220	RNF220	High	2	62.73	0.844622	0.00648183	0.0141947
		TRUE	Q96PU8	KH domain-containing RNA-binding protein QKI	QKI	High	6	37.65	0.891305	0.00175729	0.00681936
		TRUE	P00450	Ceruloplasmin	CP	High	4	122.14	-0.326645	0.1854	0.0478133
		TRUE	Q8IYW5	E3 ubiquitin-protein ligase RNF168	RNF168	High	6	64.98	0.889118	0.0290774	0.03598
		TRUE	Q9H7T9	Aurora kinase A- and ninein-interacting protein	AUNIP	High	4	40.23	1.60293	0.000101165	0.000814922
		TRUE	Q9HBT8	Zinc finger protein 286A	ZNF286A	High	6	60.14	0.887623	0.00937993	0.0262064
		TRUE	P62140	Serine/threonine-protein phosphatase PP1-beta catalytic subunit	PPP1CB	High	5	37.16	0.886672	0.0034059	0.0113661
		TRUE	Q8IX18	Probable ATP-dependent RNA helicase DHX40	DHX40	Low	1	88.5	0.841481	0.0820891	0.0365249
		TRUE	Q86XJ1	GAS2-like protein 3	GAS2L3	Low	0	75.17	0.886243	0.337757	0.471647
		TRUE	Q8N7C3	Probable E3 ubiquitin-protein ligase TRIML2	TRIML2	High	5	49.86	0.886035	0.00114772	0.00487248
		TRUE	Q9H707	Zinc finger protein 552	ZNF552	High	2	46.17	0.839981	0.0245796	0.0450798
		TRUE	Q86X53	Glutamate-rich protein 1	ERICH1	High	7	48.95	0.885129	0.000564857	0.00286061
TRUE		TRUE	cont_C00301	similar to endopin 2B		High	4	46.87	-0.734039
		TRUE	Q15699	ALX homeobox protein 1	ALX1	High	5	36.94	0.882592	0.0137843	0.0360015
		TRUE	P37231	Peroxisome proliferator-activated receptor gamma	PPARG	High	2	57.58	0.837241	0.374511	0.18436
		TRUE	Q96C90	Protein phosphatase 1 regulatory subunit 14B	PPP1R14B	Low	0	15.9	0.878387	0.329364	0.162666
		TRUE	Q63HK5	Teashirt homolog 3	TSHZ3	High	2	118.49	0.836336	0.0678065	0.132085
		TRUE	P78346	Ribonuclease P protein subunit p30	RPP30	High	3	29.3	0.573702	0.00597601	0.0179832
		TRUE	O60308	Centrosomal protein of 104 kDa	CEP104	Low	1	104.38	0.836153	0.231179	0.349491
		TRUE	P15408	Fos-related antigen 2	FOSL2	High	11	35.17	0.876601	0.00176112	0.00681936
		TRUE	Q9Y4B6	DDB1- and CUL4-associated factor 1	DCAF1	Low	0	168.9	0.874075	0.0616726	0.0801676
		TRUE	Q9H814	Phosphorylated adapter RNA export protein	PHAX	High	14	44.38	0.873556	0.00128601	0.00532111
		TRUE	O94880	PHD finger protein 14	PHF14	High	9	106.92	0.87157	0.028489	0.0650688
		TRUE	Q1ED39	Lysine-rich nucleolar protein 1	KNOP1	High	28	51.56	0.870094	0.0293378	0.00319276
		TRUE	Q16637	Survival motor neuron protein	SMN1	High	2	31.83	0.829594	0.0157731	0.0402072
		TRUE	Q9NX24	H/ACA ribonucleoprotein complex subunit 2	NHP2	Low	1	17.19	0.82958	0.078862	0.113383
		TRUE	Q6A162	Keratin, type I cytoskeletal 40	KRT40	High	2	48.11	0.828845	0.252394	0.166003
		TRUE	Q5T8P6	RNA-binding protein 26	RBM26	High	25	113.53	0.869673	0.000525804	0.00270481
		TRUE	P23258	Tubulin gamma-1 chain	TUBG1	Low	1	51.14	0.825894	0.130468	0.223464
		TRUE	Q9BW71	HIRA-interacting protein 3	HIRIP3	High	2	61.92	0.825519	0.00633918	0.0188157
		TRUE	O60508	Pre-mRNA-processing factor 17	CDC40	High	15	65.48	0.869655	0.0133864	0.0351115
		TRUE	Q6P0Q8	Microtubule-associated serine/threonine-protein kinase 2	MAST2	High	10	196.31	0.868116	0.00605167	0.000652782
		TRUE	O95218	Zinc finger Ran-binding domain-containing protein 2	ZRANB2	High	20	37.38	0.867351	0.00329851	0.0110547
		TRUE	Q8WYP5	Protein ELYS	AHCTF1	High	66	252.34	0.862452	0.0238668	0.0152878
		TRUE	P49454	Centromere protein F	CENPF	High	126	357.31	0.861829	0.00449123	0.0142077
		TRUE	O60870	DNA/RNA-binding protein KIN17	KIN	High	18	45.35	0.861364	0.00193085	0.00239802
TRUE		TRUE	cont_C00286	Immunoglobulin light chain, lambda gene cluster	IGL@	High	4	24.52	-0.455803
		TRUE	Q9UNN8	Endothelial protein C receptor	PROCR	Low	0	26.65	0.859067	0.477507	0.387985
		TRUE	Q9Y2T2	AP-3 complex subunit mu-1	AP3M1	High	2	46.91	0.815388	0.0059174	0.0179011
		TRUE	P17014	Zinc finger protein 12	ZNF12	Low	1	81.15	0.814393	0.1333	0.188798
		TRUE	Q15652	Probable JmjC domain-containing histone demethylation protein 2C	JMJD1C	High	73	284.35	0.855338	0.00906149	0.00412182
		TRUE	Q5U623	Activating transcription factor 7-interacting protein 2	ATF7IP2	Low	1	75.72	0.813683	0.0450112	0.094904
		TRUE	Q93009	Ubiquitin carboxyl-terminal hydrolase 7	USP7	High	52	128.22	0.855182	0.00216376	0.0079839
		TRUE	Q9P2N6	KAT8 regulatory NSL complex subunit 3	KANSL3	High	8	95.93	0.853746	0.00346592	0.0115396
		TRUE	P13995	Bifunctional methylenetetrahydrofolate dehydrogenase/cyclohydrolase, mitochondrial	MTHFD2	Low	1	37.87	0.810652	0.114717	0.0689966
		TRUE	O15164	Transcription intermediary factor 1-alpha	TRIM24	High	19	116.76	0.852664	0.00099651	0.00440664
		TRUE	Q96S55	ATPase WRNIP1	WRNIP1	High	15	72.09	0.852071	0.000788858	0.00285497
TRUE		TRUE	cont_C00311	121 kDa protein		High	48	121.38	-0.259513
		TRUE	Q8NAF0	Zinc finger protein 579	ZNF579	High	3	60.47	-0.000314741	0.998951	0.316127
		TRUE	O14980	Exportin-1	XPO1	High	2	123.31	0.808154	0.235954	0.355315
		TRUE	Q9Y2W2	WW domain-binding protein 11	WBP11	High	22	69.95	0.84727	0.0026502	0.00937733
		TRUE	P15923	Transcription factor E2-alpha	TCF3	High	3	67.56	1.1531	0.00959927	0.0267049
		TRUE	Q5BKZ1	DBIRD complex subunit ZNF326	ZNF326	High	2	65.61	0.806293	0.0329575	0.0128324
		TRUE	Q8NFU5	Inositol polyphosphate multikinase	IPMK	High	3	47.19	0.331072	0.195899	0.306956
		TRUE	Q2M3W8	Zinc finger protein 181	ZNF181	High	4	65.8	1.31183	0.00186733	0.00710832
		TRUE	Q8NA42	Zinc finger protein 383	ZNF383	High	2	54.58	0.799331	0.0179165	0.000651277
		TRUE	Q8WUM0	Nuclear pore complex protein Nup133	NUP133	High	10	128.9	0.846884	0.00270015	0.00950987
		TRUE	Q6PJG2	Mitotic deacetylase-associated SANT domain protein	MIDEAS	High	27	114.92	0.845803	0.0195382	0.0480359
		TRUE	Q96FK6	WD repeat-containing protein 89	WDR89	High	2	43.19	0.794226	0.0142434	0.0306632
		TRUE	Q0P6D6	Coiled-coil domain-containing protein 15	CCDC15	High	4	110.42	0.996626	0.0710649	0.13732
		TRUE	Q86XN6	Zinc finger protein 761	ZNF761	High	2	87.66	0.793124	0.115736	0.0271869
		TRUE	Q8IU81	Interferon regulatory factor 2-binding protein 1	IRF2BP1	High	6	61.65	0.845599	0.012487	0.0331823
		TRUE	P10412	Histone H1.4	H1-4	High	3	21.85	-0.935994	0.0372148	0.0321314
		TRUE	Q92979	Ribosomal RNA small subunit methyltransferase NEP1	EMG1	High	5	26.7	0.845013	0.00435425	0.000204092
		TRUE	Q9UQ88	Cyclin-dependent kinase 11A	CDK11A	High	32	91.31	0.844329	0.00302035	0.000963
		TRUE	Q06413	Myocyte-specific enhancer factor 2C	MEF2C	Low	1	51.19	0.791469	0.0116237	0.0230509
		TRUE	Q96IZ7	Serine/Arginine-related protein 53	RSRC1	High	8	38.65	0.843163	0.00273134	0.0095975
		TRUE	P42285	Exosome RNA helicase MTR4	MTREX	High	14	117.73	0.842532	0.0018414	0.00272774
		TRUE	P38606	V-type proton ATPase catalytic subunit A	ATP6V1A	High	4	68.26	-1.27977	0.00269513	0.00426665
		TRUE	Q8TEW8	Partitioning defective 3 homolog B	PARD3B	High	3	132.41	1.67232	0.00034917	0.00202412
		TRUE	Q8N1G0	Zinc finger protein 687	ZNF687	High	21	129.45	0.842519	0.00250831	0.00633721
		TRUE	Q96FZ2	Abasic site processing protein HMCES	HMCES	High	11	40.55	0.840279	0.000787829	0.00369487
		TRUE	Q9HCM7	Fibrosin-1-like protein	FBRSL1	Low	1	110.84	0.786946	0.0400425	0.0134702
		TRUE	Q8TF68	Zinc finger protein 384	ZNF384	High	12	63.18	0.839686	0.0384743	0.0835396
TRUE		TRUE	cont_C00097	Hemoglobin subunit alpha	HBA	High	3	15.17	-0.198248
		TRUE	Q9Y6V7	Probable ATP-dependent RNA helicase DDX49	DDX49	Low	1	54.19	0.7828	0.149786	0.00941562
		TRUE	Q9Y3A4	Ribosomal RNA-processing protein 7 homolog A	RRP7A	High	7	32.31	0.838001	0.0171583	0.000326369
		TRUE	Q9NZC9	SWI/SNF-related matrix-associated actin-dependent regulator of chromatin subfamily A-like protein 1	SMARCAL1	High	17	105.87	0.837243	0.00178834	0.00688533
		TRUE	Q9Y546	Leucine-rich repeat-containing protein 42	LRRC42	High	10	48.54	0.83644	0.00201516	0.00753296
		TRUE	Q9BQ52	Zinc phosphodiesterase ELAC protein 2	ELAC2	High	10	92.16	0.836281	0.00319311	0.0108286
		TRUE	Q9ULK5	Vang-like protein 2	VANGL2	High	2	59.68	0.77639	0.0404303	0.0869109
		TRUE	P15531	Nucleoside diphosphate kinase A	NME1	High	3	17.14	-0.170692	0.680301	0.401359
		TRUE	Q15648	Mediator of RNA polymerase II transcription subunit 1	MED1	High	53	168.37	0.835478	0.0063905	0.00766077
		TRUE	Q8IZD2	Inactive histone-lysine N-methyltransferase 2E	KMT2E	High	15	204.84	0.835047	0.0171825	0.0309966
		TRUE	Q9NVR2	Integrator complex subunit 10	INTS10	High	2	82.18	0.771276	0.0210731	0.0508785
		TRUE	P62861	Ubiquitin-like FUBI-ribosomal protein eS30 fusion protein	FAU	High	3	14.38	-0.700873	0.137742	0.105578
		TRUE	Q9BUQ8	Probable ATP-dependent RNA helicase DDX23	DDX23	High	27	95.52	0.833423	0.00237139	0.00857681
		TRUE	Q13888	General transcription factor IIH subunit 2	GTF2H2	High	3	44.39	1.06679	0.000780461	0.00366784
		TRUE	Q9P0U4	CXXC-type zinc finger protein 1	CXXC1	High	2	75.66	0.76948	0.0469911	0.0980609
		TRUE	Q96EV2	RNA-binding protein 33	RBM33	High	18	129.91	0.832639	0.00157741	0.00627119
		TRUE	Q9Y6J9	TAF6-like RNA polymerase II p300/CBP-associated factor-associated factor 65 kDa subunit 6L	TAF6L	High	4	67.77	1.31078	0.000396433	0.00221653
		TRUE	O00148	ATP-dependent RNA helicase DDX39A	DDX39A	Low	1	49.1	0.768679	0.0493128	0.101893
		TRUE	Q5VTR2	E3 ubiquitin-protein ligase BRE1A	RNF20	High	40	113.59	0.828215	0.00109557	0.00470039
		TRUE	Q6L8Q7	2',5'-phosphodiesterase 12	PDE12	Low	1	67.31	0.768474	0.0420624	0.0899116
		TRUE	Q92766	Ras-responsive element-binding protein 1	RREB1	High	14	181.31	0.823589	0.0108072	0.029333
		TRUE	Q4VC44	FLYWCH-type zinc finger-containing protein 1	FLYWCH1	High	7	80.06	0.822225	0.00213159	0.0078971
		TRUE	P31273	Homeobox protein Hox-C8	HOXC8	High	2	27.74	0.765845	0.0496431	0.102333
		TRUE	O76031	ATP-dependent clpX-like chaperone, mitochondrial	CLPX	High	2	69.18	0.764804	0.1591	0.260959
		TRUE	P50402	Emerin	EMD	High	9	28.98	0.820645	0.0381351	0.00103525
		TRUE	Q9NZD2	Glycolipid transfer protein	GLTP	Low	1	23.83	0.763936	0.476436	0.211074
		TRUE	P57740	Nuclear pore complex protein Nup107	NUP107	High	9	106.31	0.820492	0.0011041	0.00472684
		TRUE	Q96KM6	Zinc finger protein 512B	ZNF512B	High	39	97.2	0.816452	0.0190321	0.000686351
		TRUE	Q15029	116 kDa U5 small nuclear ribonucleoprotein component	EFTUD2	High	19	109.37	0.815489	0.00202586	0.00756057
		TRUE	Q9UJW8	Zinc finger protein 180	ZNF180	High	6	78.99	0.814187	0.0311953	0.0704051
		TRUE	P35251	Replication factor C subunit 1	RFC1	High	35	128.18	0.813612	0.0553124	0.0356177
		TRUE	Q9NYW8	RB-associated KRAB zinc finger protein	RBAK	Low	1	82.94	0.758685	0.0443542	0.0726708
		TRUE	O94782	Ubiquitin carboxyl-terminal hydrolase 1	USP1	High	21	88.15	0.813202	0.00396434	0.0128524
		TRUE	Q13330	Metastasis-associated protein MTA1	MTA1	High	7	80.74	0.809913	0.00282213	0.00987098
		TRUE	Q96IR2	Zinc finger protein 845	ZNF845	High	2	113.06	0.757745	0.0575776	0.0138219
		TRUE	Q6DCA0	AMMECR1-like protein	AMMECR1L	Low	0	34.48	0.808693	0.140198	0.236493
		TRUE	O43683	Mitotic checkpoint serine/threonine-protein kinase BUB1	BUB1	High	11	122.3	0.808609	0.00287604	0.0100059
TRUE		TRUE	cont_C00260	Trypsin		High	11	24.39	-0.0613157
		TRUE	Q96PQ6	Zinc finger protein 317	ZNF317	High	5	67.91	0.808503	0.00335885	0.0112322
		TRUE	O60884	DnaJ homolog subfamily A member 2	DNAJA2	High	3	45.72	0.911303	0.0401078	0.086363
		TRUE	Q68DI1	Zinc finger protein 776	ZNF776	High	7	59.57	0.806359	0.0108672	0.000876734
		TRUE	P82675	Small ribosomal subunit protein uS5m	MRPS5	High	4	47.98	0.34325	0.10614	0.189988
		TRUE	Q9HCE3	Zinc finger protein 532	ZNF532	High	22	141.61	0.801964	0.00553733	0.0169307
		TRUE	Q14181	DNA polymerase alpha subunit B	POLA2	High	7	65.91	0.801526	0.00124005	0.00517782
		TRUE	Q96B23	Protein ARK2N	ARK2N	High	7	43.37	0.797152	0.0126296	0.0334641
		TRUE	Q9NU19	TBC1 domain family member 22B	TBC1D22B	High	2	59.04	0.750245	0.0468473	0.00568586
		TRUE	Q00013	55 kDa erythrocyte membrane protein	MPP1	High	8	52.26	0.797048	0.0016835	0.00658411
		TRUE	Q8IW41	MAP kinase-activated protein kinase 5	MAPKAPK5	Low	0	54.19	0.794203	0.128938	0.0562311
		TRUE	Q7LBC6	Lysine-specific demethylase 3B	KDM3B	High	45	191.46	0.792796	0.00157111	0.00625706
		TRUE	Q96MU7	YTH domain-containing protein 1	YTHDC1	High	7	84.65	0.791889	0.011876	0.0313746
		TRUE	Q9H093	NUAK family SNF1-like kinase 2	NUAK2	High	3	69.57	1.32183	0.000894075	0.00410054
		TRUE	P28340	DNA polymerase delta catalytic subunit	POLD1	High	7	123.55	0.791766	0.0247747	0.0250752
		TRUE	P09936	Ubiquitin carboxyl-terminal hydrolase isozyme L1	UCHL1	High	4	24.81	-0.253235	0.728964	0.620331
		TRUE	Q8TCS8	Polyribonucleotide nucleotidyltransferase 1, mitochondrial	PNPT1	High	2	85.9	0.745782	0.164375	0.266737
		TRUE	Q9H8M2	Bromodomain-containing protein 9	BRD9	High	13	66.96	0.791477	0.00479905	0.00881122
		TRUE	Q9UBZ9	DNA repair protein REV1	REV1	High	4	138.16	2.11687	0.000506182	0.00263053
		TRUE	O95810	Caveolae-associated protein 2	CAVIN2	High	3	47.14	-0.00729771	0.984781	0.594474
		TRUE	P29034	Protein S100-A2	S100A2	High	3	11.11	-1.01826	0.40836	0.460316
		TRUE	O60244	Mediator of RNA polymerase II transcription subunit 14	MED14	High	8	160.5	0.789758	0.00379295	0.0124739
TRUE		TRUE	cont_C00099	Hemoglobin subunit beta	HBB	High	5	15.94	-0.353693
		TRUE	Q8WU58	Protein FAM222B	FAM222B	High	2	59.61	0.738935	0.0290286	0.0661031
		TRUE	Q8N684	Cleavage and polyadenylation specificity factor subunit 7	CPSF7	High	6	52.02	0.789676	0.000725788	0.000767639
		TRUE	Q969T7	7-methylguanosine phosphate-specific 5'-nucleotidase	NT5C3B	Low	1	34.37	0.737863	0.366846	0.502625
		TRUE	P58317	Zinc finger protein 121	ZNF121	Low	1	44.67	0.737534	0.262663	0.384936
TRUE		TRUE	cont_C00338	type II cytoskeletal 1		High	2	65.57	0.736548
		TRUE	Q13670	Putative postmeiotic segregation increased 2-like protein 11	PMS2P11	Low	1	28.54	0.735534	0.0243124	0.0572176
		TRUE	Q8IWZ8	SURP and G-patch domain-containing protein 1	SUGP1	High	27	72.43	0.789481	0.00142614	0.00579075
		TRUE	Q9UNP9	Peptidyl-prolyl cis-trans isomerase E	PPIE	High	11	33.41	0.787283	0.00268903	0.00949265
		TRUE	Q9BTD8	RNA-binding protein 42	RBM42	High	2	50.38	0.732318	0.0310135	0.0393279
		TRUE	Q93008	Ubiquitin carboxyl-terminal hydrolase 9X	USP9X	Low	0	290.28	0.786022	0.132199	0.0734069
		TRUE	Q9H869	YY1-associated protein 1	YY1AP1	High	5	87.89	0.785834	0.00244252	0.00880619
		TRUE	P61604	10 kDa heat shock protein, mitochondrial	HSPE1	High	6	10.92	0.780517	0.010622	0.0191987
		TRUE	O43181	NADH dehydrogenase [ubiquinone] iron-sulfur protein 4, mitochondrial	NDUFS4	Low	1	20.1	0.728675	0.437109	0.4449
		TRUE	P56556	NADH dehydrogenase [ubiquinone] 1 alpha subcomplex subunit 6	NDUFA6	High	2	15.13	0.728555	0.290889	0.418777
		TRUE	Q70Z53	Protein FRA10AC1	FRA10AC1	High	11	37.52	0.778346	0.00105819	0.00460365
		TRUE	P61978	Heterogeneous nuclear ribonucleoprotein K	HNRNPK	High	19	50.94	0.777259	0.0082819	0.011971
		TRUE	Q9H334	Forkhead box protein P1	FOXP1	High	2	75.27	0.72651	0.0102636	0.000836322
		TRUE	P35226	Polycomb complex protein BMI-1	BMI1	Low	1	36.93	0.725429	0.0875616	0.0345071
		TRUE	P17482	Homeobox protein Hox-B9	HOXB9	High	2	28.04	0.721766	0.030722	0.0695088
		TRUE	Q96GD4	Aurora kinase B	AURKB	High	4	39.29	2.11889	2.83414e-06	8.80703e-05
		TRUE	Q92782	Zinc finger protein neuro-d4	DPF1	High	4	44.1	0.882602	0.0126191	0.0334556
		TRUE	Q86UW9	Probable E3 ubiquitin-protein ligase DTX2	DTX2	High	6	67.2	0.777036	0.00959226	0.0267017
		TRUE	P78364	Polyhomeotic-like protein 1	PHC1	High	2	105.47	0.716617	0.0495444	0.0309852
		TRUE	Q9BYG3	MKI67 FHA domain-interacting nucleolar phosphoprotein	NIFK	High	3	34.2	0.535747	0.0474616	0.0988621
		TRUE	Q8ND82	Zinc finger protein 280C	ZNF280C	High	16	83.04	0.773032	0.0162712	0.0115139
		TRUE	Q7LFL8	CXXC-type zinc finger protein 5	CXXC5	High	2	32.96	0.714411	0.00549283	0.0168285
		TRUE	P38935	DNA-binding protein SMUBP-2	IGHMBP2	Low	1	109.08	0.713563	0.198914	0.0334464
		TRUE	Q14669	E3 ubiquitin-protein ligase TRIP12	TRIP12	High	36	220.3	0.772322	0.0159512	0.00285275
		TRUE	Q15054	DNA polymerase delta subunit 3	POLD3	High	15	51.37	0.770316	0.00271374	0.00954301
TRUE		TRUE	cont_C00251	Thioredoxin	TXN	High	7	11.73	-0.466477
		TRUE	Q7Z2F6	KRAB domain-containing protein 5	KRBOX5	High	2	14.44	0.711234	0.0264397	0.0134989
		TRUE	O94864	STAGA complex 65 subunit gamma	SUPT7L	Low	1	46.16	0.710595	0.0695755	0.134907
		TRUE	Q5MIZ7	Serine/threonine-protein phosphatase 4 regulatory subunit 3B	PPP4R3B	High	10	97.4	0.769609	0.00815291	0.0232475
		TRUE	Q15773	Myeloid leukemia factor 2	MLF2	High	2	28.13	0.708927	0.46155	0.540152
		TRUE	Q9P2I0	Cleavage and polyadenylation specificity factor subunit 2	CPSF2	High	10	88.43	0.769469	0.00418869	0.00483381
		TRUE	P13051	Uracil-DNA glycosylase	UNG	High	5	34.62	0.768656	0.00370588	0.000981176
		TRUE	Q5MNZ6	WD repeat domain phosphoinositide-interacting protein 3	WDR45B	Low	1	38.1	0.704777	0.0299503	0.0679647
TRUE		TRUE	cont_C00077	Cytochrome c	CYCS	High	2	11.74	0.704696
		TRUE	Q9NW08	DNA-directed RNA polymerase III subunit RPC2	POLR3B	Low	0	127.7	0.768184	0.157154	0.233431
		TRUE	Q9H3R0	Lysine-specific demethylase 4C	KDM4C	High	9	119.9	0.766579	0.00570991	0.0173423
		TRUE	Q8IY67	Ribonucleoprotein PTB-binding 1	RAVER1	High	4	63.84	1.11885	0.000647635	0.00317766
		TRUE	Q92610	Zinc finger protein 592	ZNF592	High	17	137.44	0.764655	0.00643238	0.0190547
		TRUE	Q9BTC0	Death-inducer obliterator 1	DIDO1	High	80	243.72	0.763331	0.00518729	0.0159889
		TRUE	Q6PCT2	F-box/LRR-repeat protein 19	FBXL19	High	5	75.66	0.762859	0.0639889	0.125883
		TRUE	O00458	Interferon-related developmental regulator 1	IFRD1	Low	1	50.24	0.699168	0.160218	0.00311505
		TRUE	P49207	Large ribosomal subunit protein eL34	RPL34	High	3	13.28	-0.609285	0.250282	0.223053
		TRUE	Q15697	Zinc finger protein 174	ZNF174	High	8	46.43	0.762637	0.00678189	0.0198715
		TRUE	Q9Y253	DNA polymerase eta	POLH	High	4	78.36	0.768874	0.0120163	0.0320815
		TRUE	Q9NQV6	PR domain zinc finger protein 10	PRDM10	Low	1	130.05	0.697705	0.186351	0.278055
TRUE		TRUE	cont_C00263	SUMO-conjugating enzyme UBC9	UBE2I	High	3	18	0.271325
		TRUE	Q6I9Y2	THO complex subunit 7	THOC7	Low	1	23.73	0.696633	0.128001	0.220479
		TRUE	Q8NI36	WD repeat-containing protein 36	WDR36	High	12	105.26	0.758448	0.00189697	0.00187733
		TRUE	Q12789	General transcription factor 3C polypeptide 1	GTF3C1	High	22	238.72	0.758084	0.0117427	0.0315347
		TRUE	P17480	Nucleolar transcription factor 1	UBTF	High	19	89.35	0.756365	0.00411809	0.000869434
		TRUE	P13056	Nuclear receptor subfamily 2 group C member 1	NR2C1	High	9	67.27	0.755129	0.00371986	0.0122651
		TRUE	Q9P2K3	REST corepressor 3	RCOR3	High	10	55.55	0.754961	0.00668713	0.0196569
		TRUE	P60228	Eukaryotic translation initiation factor 3 subunit E	EIF3E	Low	1	52.19	0.69192	0.13285	0.226693
		TRUE	Q96H79	Zinc finger CCCH-type antiviral protein 1-like	ZC3HAV1L	High	2	32.94	0.691855	0.0647657	0.127138
		TRUE	Q5T200	Zinc finger CCCH domain-containing protein 13	ZC3H13	High	31	196.52	0.754773	0.0422517	0.090274
		TRUE	Q9P2R6	Arginine-glutamic acid dipeptide repeats protein	RERE	High	7	172.32	0.754348	0.0119502	0.0222378
		TRUE	Q9BW85	Splicing factor YJU2	YJU2	High	8	37.06	0.753803	0.00231973	0.00844343
		TRUE	P63173	Large ribosomal subunit protein eL38	RPL38	High	3	8.21	1.09062	0.0316035	0.0710456
		TRUE	O75330	Hyaluronan mediated motility receptor	HMMR	High	23	84.05	0.753516	0.00616075	0.0161247
		TRUE	O15381	Nuclear valosin-containing protein-like	NVL	High	18	94.99	0.753248	0.00471402	0.00321907
		TRUE	Q06730	Zinc finger protein 33A	ZNF33A	High	4	94.32	0.762055	0.0164264	0.0414792
		TRUE	Q9NVM9	Integrator complex subunit 13	INTS13	High	22	80.17	0.749344	0.00256369	0.00912066
		TRUE	Q9NUA8	Zinc finger and BTB domain-containing protein 40	ZBTB40	High	2	138.03	0.684762	0.0931569	0.089147
		TRUE	Q6NZY4	Zinc finger CCHC domain-containing protein 8	ZCCHC8	High	18	78.53	0.749186	0.00081905	0.00381777
		TRUE	P27694	Replication protein A 70 kDa DNA-binding subunit	RPA1	High	22	68.1	0.748702	0.00105188	0.00459368
		TRUE	O95684	Centrosomal protein 43	CEP43	High	8	43.04	0.747937	0.046958	0.000884772
		TRUE	Q86VH2	Kinesin-like protein KIF27	KIF27	High	2	160.18	0.681691	0.0414177	0.0781141
		TRUE	Q8NEF9	Serum response factor-binding protein 1	SRFBP1	High	22	48.6	0.747733	0.00484799	0.00704111
		TRUE	Q9NS91	E3 ubiquitin-protein ligase RAD18	RAD18	High	15	56.19	0.746944	0.00277869	0.000324912
		TRUE	Q68D06	Schlafen family member 13	SLFN13	High	7	101.98	0.743001	0.0105419	0.0169966
		TRUE	P61006	Ras-related protein Rab-8A	RAB8A	Low	1	23.65	0.678248	0.542532	0.667283
		TRUE	Q86XK3	Swi5-dependent recombination DNA repair protein 1 homolog	SFR1	High	4	28.24	1.4717	0.000161263	0.0011537
		TRUE	P61244	Protein max	MAX	High	7	18.26	0.742773	0.00446764	0.00930566
		TRUE	Q9P013	Spliceosome-associated protein CWC15 homolog	CWC15	High	8	26.61	0.742523	0.00323886	0.0109108
		TRUE	Q14137	Ribosome biogenesis protein BOP1	BOP1	High	3	83.58	1.66239	0.000238275	0.00153266
		TRUE	P26368	Splicing factor U2AF 65 kDa subunit	U2AF2	High	13	53.47	0.74023	0.00040223	0.00223255
		TRUE	Q49AG3	Zinc finger BED domain-containing protein 5	ZBED5	High	4	78.86	1.20359	0.00361273	0.01195
		TRUE	Q8TE76	MORC family CW-type zinc finger protein 4	MORC4	High	15	106.28	0.739133	0.00528971	0.000460628
		TRUE	P09601	Heme oxygenase 1	HMOX1	Low	1	32.8	0.67202	0.226465	0.256964
		TRUE	Q8NG27	E3 ubiquitin-protein ligase Praja-1	PJA1	High	2	70.96	0.670687	0.0658049	0.128956
		TRUE	Q9H4A5	Golgi phosphoprotein 3-like	GOLPH3L	Low	0	32.75	0.734726	0.11183	0.0356681
		TRUE	Q2M2H8	Probable maltase-glucoamylase 2	MGAM2	High	3	277.82	-0.692886	0.0911122	0.0791605
		TRUE	P00505	Aspartate aminotransferase, mitochondrial	GOT2	High	3	47.49	-0.138554	0.763963	0.557228
		TRUE	P83881	Large ribosomal subunit protein eL42	RPL36A	High	3	12.43	-0.368561	0.180259	0.0907287
		TRUE	Q9H2G9	Golgin-45	BLZF1	Low	0	44.88	0.734527	0.192511	0.0521616
		TRUE	Q9UKY1	Zinc fingers and homeoboxes protein 1	ZHX1	High	9	98.04	0.732022	0.00794209	0.00799532
		TRUE	Q8NBS9	Thioredoxin domain-containing protein 5	TXNDC5	High	2	47.6	0.662169	0.18303	0.291014
		TRUE	Q8NDX5	Polyhomeotic-like protein 3	PHC3	High	5	106.1	0.729964	0.0327516	0.0708302
		TRUE	P42166	Lamina-associated polypeptide 2, isoform alpha	TMPO	High	36	75.45	0.727012	0.00115819	0.00128272
		TRUE	Q9Y3D7	Mitochondrial import inner membrane translocase subunit TIM16	PAM16	Low	1	13.82	0.660406	0.345818	0.202505
		TRUE	Q92618	Zinc finger protein 516	ZNF516	High	6	124.21	0.720364	0.0133465	0.0350384
		TRUE	P17025	Zinc finger protein 182	ZNF182	High	2	73.6	0.659539	0.0904346	0.167656
		TRUE	P62304	Small nuclear ribonucleoprotein E	SNRPE	High	2	10.8	0.659059	0.0351199	0.00598506
		TRUE	Q9UM11	Fizzy-related protein homolog	FZR1	Low	0	55.15	0.717438	0.0758017	0.14494
		TRUE	Q9BZK7	F-box-like/WD repeat-containing protein TBL1XR1	TBL1XR1	High	2	55.56	0.658128	0.0625709	0.0268135
		TRUE	P32314	Forkhead box protein N2	FOXN2	Low	0	47.13	0.715901	0.0776576	0.148036
		TRUE	O43809	Cleavage and polyadenylation specificity factor subunit 5	NUDT21	High	3	26.21	1.11059	0.00107431	0.0046516
		TRUE	P46736	Lys-63-specific deubiquitinase BRCC36	BRCC3	High	5	36.05	0.715276	0.00537565	0.0164808
		TRUE	Q8TDB6	E3 ubiquitin-protein ligase DTX3L	DTX3L	Low	0	83.5	0.713274	0.101548	0.183276
		TRUE	Q96MY1	Nucleolar protein 4-like	NOL4L	Low	1	47.19	0.655757	0.0431901	0.0169738
		TRUE	Q92841	Probable ATP-dependent RNA helicase DDX17	DDX17	High	14	80.22	0.712383	0.0252312	0.0472013
		TRUE	Q6IQ20	N-acyl-phosphatidylethanolamine-hydrolyzing phospholipase D	NAPEPLD	Low	1	45.57	0.654753	0.0132453	0.0348126
		TRUE	Q8TF01	Arginine/serine-rich protein PNISR	PNISR	High	11	92.52	0.708412	0.00791278	0.0226903
		TRUE	Q6PCB5	Lysine-specific demethylase RSBN1L	RSBN1L	High	24	94.81	0.705311	0.063139	0.124533
		TRUE	Q8N196	Homeobox protein SIX5	SIX5	High	2	74.52	0.653768	0.0411199	0.0016834
		TRUE	Q2NL82	Pre-rRNA-processing protein TSR1 homolog	TSR1	High	13	91.75	0.703028	0.00138759	0.00565716
		TRUE	Q9NVV4	Poly(A) RNA polymerase, mitochondrial	MTPAP	High	2	66.13	0.652019	0.169136	0.273394
		TRUE	Q9UKN8	General transcription factor 3C polypeptide 4	GTF3C4	High	15	91.92	0.702467	0.01417	0.00876026
		TRUE	O14602	Eukaryotic translation initiation factor 1A, Y-chromosomal	EIF1AY	High	3	16.43	-0.444744	0.45548	0.413126
		TRUE	Q5H9F3	BCL-6 corepressor-like protein 1	BCORL1	High	30	190.44	0.702231	0.0315969	0.0710456
		TRUE	Q14814	Myocyte-specific enhancer factor 2D	MEF2D	High	12	55.9	0.702119	0.0134512	0.0123326
		TRUE	P13994	Probable splicing factor YJU2B	YJU2B	Low	1	44.77	0.648653	0.107103	0.19114
		TRUE	Q02078	Myocyte-specific enhancer factor 2A	MEF2A	Low	1	54.78	0.646774	0.0493181	0.101893
		TRUE	Q14004	Cyclin-dependent kinase 13	CDK13	High	25	164.82	0.701403	0.0237156	0.0562185
		TRUE	O75190	DnaJ homolog subfamily B member 6	DNAJB6	Low	1	36.06	0.644141	0.00592532	0.0179014
		TRUE	Q15291	Retinoblastoma-binding protein 5	RBBP5	High	14	59.12	0.699126	0.00425409	0.013637
		TRUE	Q96RL1	BRCA1-A complex subunit RAP80	UIMC1	High	30	79.68	0.698804	0.00703684	0.0205658
		TRUE	Q6NUN9	Zinc finger protein 746	ZNF746	High	2	69.09	0.641847	0.139652	0.235747
		TRUE	Q9Y646	Carboxypeptidase Q	CPQ	High	3	51.85	-0.35068	0.307717	0.20594
		TRUE	Q92889	DNA repair endonuclease XPF	ERCC4	High	11	104.42	0.698624	0.00842914	0.00384207
		TRUE	P78330	Phosphoserine phosphatase	PSPH	High	2	24.99	0.639425	0.574193	0.0969819
		TRUE	Q9H467	CUE domain-containing protein 2	CUEDC2	High	5	31.99	0.696646	0.0121178	0.0323142
		TRUE	Q16630	Cleavage and polyadenylation specificity factor subunit 6	CPSF6	High	8	59.17	0.696621	0.00726352	0.0211212
		TRUE	Q9BZE2	tRNA pseudouridine(38/39) synthase	PUS3	High	3	55.61	-0.383434	0.153058	0.0823847
		TRUE	Q14011	Cold-inducible RNA-binding protein	CIRBP	Low	1	18.64	0.633144	0.272048	0.354042
		TRUE	Q9UFW8	CGG triplet repeat-binding protein 1	CGGBP1	High	9	18.81	0.694348	0.00319735	0.0036139
		TRUE	P0C0S5	Histone H2A.Z	H2AZ1	High	2	13.54	0.632295	0.488709	0.621153
		TRUE	Q92576	PHD finger protein 3	PHF3	High	85	229.34	0.692099	0.0216765	0.0083719
		TRUE	Q4L235	Beta-alanine-activating enzyme	AASDH	High	5	122.52	0.691921	0.011833	0.0317027
		TRUE	Q7Z5K2	Wings apart-like protein homolog	WAPL	High	29	132.86	0.689638	0.0100056	0.0276667
		TRUE	P30307	M-phase inducer phosphatase 3	CDC25C	High	4	53.33	-0.489505	0.12859	0.088597
		TRUE	Q13356	RING-type E3 ubiquitin-protein ligase PPIL2	PPIL2	High	16	58.79	0.688126	0.0140526	0.036561
		TRUE	O43657	Tetraspanin-6	TSPAN6	Low	0	27.55	0.687028	0.272623	0.396985
		TRUE	P51148	Ras-related protein Rab-5C	RAB5C	Low	1	23.47	0.626962	0.195418	0.306654
		TRUE	O95789	Zinc finger MYM-type protein 6	ZMYM6	Low	1	147.99	0.625742	0.327818	0.461612
		TRUE	Q8N5C7	tRNA-uridine aminocarboxypropyltransferase 1	DTWD1	High	4	35.23	-1.16364	0.000849594	0.00218213
		TRUE	Q12955	Ankyrin-3	ANK3	Low	0	480.11	0.68689	0.101433	0.121401
		TRUE	P16435	NADPH--cytochrome P450 reductase	POR	Low	1	76.64	0.624129	0.24167	0.361595
		TRUE	Q9Y5B0	RNA polymerase II subunit A C-terminal domain phosphatase	CTDP1	High	3	104.33	-0.206236	0.446699	0.236514
		TRUE	O15511	Actin-related protein 2/3 complex subunit 5	ARPC5	High	3	16.31	-0.095145	0.780908	0.500881
		TRUE	Q9Y673	Dolichyl-phosphate beta-glucosyltransferase	ALG5	Low	1	36.92	0.621859	0.152247	0.252896
		TRUE	Q96HR8	H/ACA ribonucleoprotein complex non-core subunit NAF1	NAF1	Low	1	53.68	0.620827	0.157336	0.258251
		TRUE	Q86YI8	PHD finger protein 13	PHF13	Low	0	33.56	0.686715	0.165961	0.135692
		TRUE	O00522	Krev interaction trapped protein 1	KRIT1	High	5	84.29	0.686471	0.0191816	0.00177591
		TRUE	Q96L91	E1A-binding protein p400	EP400	High	38	343.28	0.685842	0.0373035	0.0815999
		TRUE	Q16527	Cysteine and glycine-rich protein 2	CSRP2	High	4	20.94	-0.00809406	0.968794	0.398227
		TRUE	Q9Y314	Nitric oxide synthase-interacting protein	NOSIP	High	18	33.15	0.684961	0.00252549	0.0090199
		TRUE	Q9UK59	Lariat debranching enzyme	DBR1	High	4	61.52	0.727682	0.0152332	0.039027
		TRUE	P25440	Bromodomain-containing protein 2	BRD2	High	11	88.01	0.684601	0.00197329	0.000281792
		TRUE	Q92769	Histone deacetylase 2	HDAC2	High	9	55.33	0.680314	0.00289041	0.0100406
		TRUE	Q9H9L3	Interferon-stimulated 20 kDa exonuclease-like 2	ISG20L2	Low	1	39.13	0.609862	0.188651	0.0049208
		TRUE	Q86V20	Shieldin complex subunit 2	SHLD2	Low	1	93.65	0.609837	0.238031	0.357438
		TRUE	P02545	Prelamin-A/C	LMNA	High	29	74.09	0.678641	0.118441	0.202813
		TRUE	Q12904	Aminoacyl tRNA synthase complex-interacting multifunctional protein 1	AIMP1	High	3	34.33	0.204541	0.7197	0.80969
		TRUE	Q9ULM3	YEATS domain-containing protein 2	YEATS2	High	18	150.69	0.677686	0.00866235	0.0244861
		TRUE	Q86YL5	Testis development-related protein	TDRP	High	7	20.39	0.677224	0.0195089	0.0480154
		TRUE	Q8NFH3	Nucleoporin Nup43	NUP43	Low	1	42.12	0.607754	0.1202	0.0946445
		TRUE	Q14691	DNA replication complex GINS protein PSF1	GINS1	High	2	22.97	0.606256	0.0649576	0.0782037
		TRUE	Q69YN2	CWF19-like protein 1	CWF19L1	High	14	60.58	0.676314	0.0034843	0.0115923
		TRUE	Q8WYB5	Histone acetyltransferase KAT6B	KAT6B	High	16	231.23	0.675258	0.0744776	0.0804432
		TRUE	Q9Y639	Neuroplastin	NPTN	Low	1	44.36	0.604967	0.411433	0.226971
		TRUE	Q9UPG8	Zinc finger protein PLAGL2	PLAGL2	High	2	54.55	0.604264	0.219926	0.0791095
		TRUE	O95625	Zinc finger and BTB domain-containing protein 11	ZBTB11	High	11	119.31	0.674764	0.0258245	0.0599423
		TRUE	P82914	Small ribosomal subunit protein uS15m	MRPS15	Low	1	29.82	0.603316	0.36408	0.401502
		TRUE	Q6DD87	Zinc finger protein 787	ZNF787	Low	1	40.4	0.602894	0.0855786	0.160214
		TRUE	Q86SJ6	Desmoglein-4	DSG4	High	5	113.75	0.674277	0.164321	0.266737
		TRUE	Q96GN5	Cell division cycle-associated 7-like protein	CDCA7L	High	2	52.17	0.602555	0.159742	0.0389554
		TRUE	Q9H6R4	Nucleolar protein 6	NOL6	High	8	127.51	0.670559	0.0208838	0.000422088
		TRUE	Q6P2D0	Zinc finger protein 1 homolog	ZFP1	High	6	47.49	0.668671	0.0163453	0.04132
		TRUE	Q6PGQ7	Protein aurora borealis	BORA	High	7	61.16	0.667357	0.0418281	0.0449293
		TRUE	P49336	Cyclin-dependent kinase 8	CDK8	Low	1	53.25	0.600173	0.0892404	0.165846
		TRUE	Q9H981	Actin-related protein 8	ACTR8	High	12	70.44	0.665122	0.0310534	0.021603
		TRUE	Q9NRN7	L-aminoadipate-semialdehyde dehydrogenase-phosphopantetheinyl transferase	AASDHPPT	High	6	35.75	0.66443	0.0198105	0.0311473
		TRUE	Q6PJT7	Zinc finger CCCH domain-containing protein 14	ZC3H14	High	29	82.82	0.661061	0.0242348	0.0570937
		TRUE	P49005	DNA polymerase delta subunit 2	POLD2	Low	1	51.26	0.596964	0.176048	0.282666
		TRUE	Q9BSH4	Translational activator of cytochrome c oxidase 1	TACO1	High	2	32.46	0.595733	0.437838	0.50599
		TRUE	Q93074	Mediator of RNA polymerase II transcription subunit 12	MED12	High	19	242.93	0.660535	0.012673	0.0335597
		TRUE	Q9BZD4	Kinetochore protein Nuf2	NUF2	Low	0	54.27	0.659553	0.0781947	0.148707
		TRUE	Q5VT52	Regulation of nuclear pre-mRNA domain-containing protein 2	RPRD2	High	35	155.92	0.659048	0.00395159	0.00477505
		TRUE	Q5VVJ2	Deubiquitinase MYSM1	MYSM1	High	5	94.97	0.657746	0.0339523	0.0753981
		TRUE	P08651	Nuclear factor 1 C-type	NFIC	High	8	55.64	0.656924	0.026292	0.00108034
		TRUE	Q2TB10	Zinc finger protein 800	ZNF800	Low	1	75.19	0.591164	0.0986784	0.120195
		TRUE	Q6ICG6	Uncharacterized protein KIAA0930	KIAA0930	High	3	45.76	1.74404	0.00458004	0.0144188
		TRUE	Q15345	Leucine-rich repeat-containing protein 41	LRRC41	Low	0	88.59	0.656743	0.199377	0.31124
		TRUE	Q7Z3K3	Pogo transposable element with ZNF domain	POGZ	High	18	155.24	0.656481	0.00494871	0.0153556
		TRUE	P31939	Bifunctional purine biosynthesis protein ATIC	ATIC	High	4	64.58	-0.289268	0.650468	0.595697
		TRUE	Q9UC06	Zinc finger protein 70	ZNF70	Low	1	50.77	0.588612	0.131514	0.0576117
		TRUE	Q2TB18	Single-strand DNA endonuclease ASTE1	ASTE1	High	2	77.04	0.587163	0.048218	0.00941562
		TRUE	Q9UID6	Zinc finger protein 639	ZNF639	High	3	56.02	1.38684	0.00039778	0.00222099
		TRUE	P43243	Matrin-3	MATR3	High	20	94.56	0.655061	0.00505244	0.0156154
		TRUE	P61960	Ubiquitin-fold modifier 1	UFM1	Low	1	9.11	0.585808	0.599661	0.621512
		TRUE	Q96EM0	Trans-3-hydroxy-L-proline dehydratase	L3HYPDH	Low	1	38.11	0.58447	0.196014	0.0479956
		TRUE	P50613	Cyclin-dependent kinase 7	CDK7	High	8	39.01	0.654542	0.00317553	0.000963
		TRUE	Q9GZU8	PSME3-interacting protein	PSME3IP1	High	22	28.89	0.652564	0.00896793	0.0160399
		TRUE	P17844	Probable ATP-dependent RNA helicase DDX5	DDX5	High	28	69.1	0.651622	0.00472546	0.000434308
		TRUE	Q8IYM9	E3 ubiquitin-protein ligase TRIM22	TRIM22	High	8	56.91	0.645668	0.0337352	0.0750256
		TRUE	Q9BTE3	Mini-chromosome maintenance complex-binding protein	MCMBP	High	3	72.93	-0.0103222	0.964697	0.500529
		TRUE	Q7L014	Probable ATP-dependent RNA helicase DDX46	DDX46	High	59	117.29	0.643927	0.0028199	0.00987074
		TRUE	Q9H6Y2	WD repeat-containing protein 55	WDR55	High	9	42.04	0.642325	0.0148251	0.0221276
		TRUE	Q99504	Protein phosphatase EYA3	EYA3	High	2	62.62	0.576436	0.070425	0.136199
		TRUE	Q96CB8	Integrator complex subunit 12	INTS12	High	19	48.78	0.640742	0.0212205	0.0424134
		TRUE	P61289	Proteasome activator complex subunit 3	PSME3	High	7	29.49	0.637898	0.00252281	0.00901738
		TRUE	Q9NYT0	Pleckstrin-2	PLEK2	High	2	39.95	0.572798	0.0404992	0.00311936
		TRUE	Q9NYH9	U3 small nucleolar RNA-associated protein 6 homolog	UTP6	Low	0	70.15	0.636737	0.415011	0.146355
		TRUE	O43739	Cytohesin-3	CYTH3	Low	1	46.32	0.572532	0.358737	0.49329
		TRUE	Q9Y5Z7	Host cell factor 2	HCFC2	High	6	86.72	0.633625	0.0301187	0.068279
		TRUE	Q9BZ95	Histone-lysine N-methyltransferase NSD3	NSD3	High	39	161.51	0.632433	0.0303985	0.00310582
		TRUE	P41162	ETS translocation variant 3	ETV3	High	6	56.97	0.629294	0.00740218	0.0108406
		TRUE	Q9Y305	Acyl-coenzyme A thioesterase 9, mitochondrial	ACOT9	High	5	49.87	0.628679	0.0122971	0.0327348
		TRUE	O95568	Histidine protein methyltransferase 1 homolog	METTL18	High	3	42.12	1.34877	0.000591013	0.00294411
		TRUE	O96028	Histone-lysine N-methyltransferase NSD2	NSD2	High	42	152.16	0.627849	0.0855016	0.040288
		TRUE	Q96HW7	Integrator complex subunit 4	INTS4	High	3	108.1	0.441474	0.129274	0.221985
		TRUE	P49715	CCAAT/enhancer-binding protein alpha	CEBPA	Low	1	37.54	0.565124	0.0689954	0.107645
		TRUE	O60318	Germinal-center associated nuclear protein	MCM3AP	High	23	218.27	0.627352	0.0508005	0.104207
		TRUE	Q9UDY4	DnaJ homolog subfamily B member 4	DNAJB4	Low	0	37.78	0.627219	0.210842	0.325161
		TRUE	Q96GC5	Large ribosomal subunit protein mL48	MRPL48	Low	0	23.92	0.625654	0.207382	0.185288
		TRUE	P11388	DNA topoisomerase 2-alpha	TOP2A	High	14	174.28	0.624672	0.0175966	0.0024567
		TRUE	Q96HE9	Proline-rich protein 11	PRR11	Low	1	40.06	0.562011	0.302448	0.0686849
		TRUE	Q6PJI9	GATOR2 complex protein WDR59	WDR59	Low	0	109.72	0.623164	0.338116	0.471895
		TRUE	P78411	Iroquois-class homeodomain protein IRX-5	IRX5	Low	0	50.33	0.618929	0.147026	0.0605467
		TRUE	P61158	Actin-related protein 3	ACTR3	High	2	47.34	0.560611	0.257644	0.379284
		TRUE	Q6P6C2	RNA demethylase ALKBH5	ALKBH5	High	5	44.23	0.618596	0.0142526	0.036929
		TRUE	Q86X95	Corepressor interacting with RBPJ 1	CIR1	High	16	52.28	0.617493	0.0171298	0.0151432
		TRUE	P63272	Transcription elongation factor SPT4	SUPT4H1	Low	1	13.18	0.55908	0.0485937	0.100715
		TRUE	Q8NDF8	Terminal nucleotidyltransferase 4B	TENT4B	High	5	63.23	0.616334	0.149066	0.0643567
		TRUE	Q9Y2R9	Small ribosomal subunit protein uS7m	MRPS7	High	2	28.12	0.557395	0.262153	0.384518
		TRUE	Q96EB6	NAD-dependent protein deacetylase sirtuin-1	SIRT1	High	8	81.63	0.615648	0.0193009	0.0476319
		TRUE	O15504	Nucleoporin NUP42	NUP42	High	5	44.84	0.609618	0.0372137	0.000910303
		TRUE	Q9Y4C1	Lysine-specific demethylase 3A	KDM3A	High	31	147.25	0.608456	0.0155253	0.0396638
		TRUE	Q8N1G2	Cap-specific mRNA (nucleoside-2'-O-)-methyltransferase 1	CMTR1	High	19	95.26	0.608294	0.011773	0.0315791
		TRUE	Q13526	Peptidyl-prolyl cis-trans isomerase NIMA-interacting 1	PIN1	Low	1	18.23	0.551941	0.0725471	0.0562961
		TRUE	Q92925	SWI/SNF-related matrix-associated actin-dependent regulator of chromatin subfamily D member 2	SMARCD2	High	2	58.88	0.549831	0.0395292	0.0672519
		TRUE	Q16576	Histone-binding protein RBBP7	RBBP7	High	4	47.79	0.42895	0.120158	0.209171
		TRUE	Q9UJU3	Zinc finger protein 112	ZNF112	Low	0	105.77	0.607902	0.429882	0.441246
		TRUE	Q9NY74	Ewing's tumor-associated antigen 1	ETAA1	High	23	103.38	0.605877	0.0608049	0.00311919
		TRUE	Q12857	Nuclear factor 1 A-type	NFIA	High	9	55.91	0.605695	0.0261723	0.00311919
		TRUE	P39880	Homeobox protein cut-like 1	CUX1	High	38	164.09	0.602617	0.0101162	0.0279218
		TRUE	Q6KC79	Nipped-B-like protein	NIPBL	High	45	315.85	0.600828	0.0212817	0.0511927
		TRUE	P52701	DNA mismatch repair protein Msh6	MSH6	High	37	152.69	0.600246	0.00674799	0.019823
		TRUE	Q96BX8	MOB kinase activator 3A	MOB3A	Low	1	25.45	0.543915	0.425555	0.330697
		TRUE	Q96MN5	Transcription elongation factor A N-terminal and central domain-containing protein 2	TCEANC2	High	10	24.14	0.599823	0.0148506	0.0130958
		TRUE	P27448	MAP/microtubule affinity-regulating kinase 3	MARK3	Low	0	84.38	0.59979	0.486123	0.618945
		TRUE	Q13823	Nucleolar GTP-binding protein 2	GNL2	High	22	83.6	0.592468	0.0290138	0.000894429
		TRUE	P26447	Protein S100-A4	S100A4	High	4	11.72	-0.415873	0.473373	0.464777
		TRUE	Q96MH2	Protein HEXIM2	HEXIM2	High	2	32.4	0.54255	0.0702515	0.135995
		TRUE	Q96MF7	E3 SUMO-protein ligase NSE2	NSMCE2	High	3	27.91	0.000101837	0.99969	0.614941
		TRUE	Q52LR7	Enhancer of polycomb homolog 2	EPC2	High	6	91.04	0.591603	0.0835906	0.157007
		TRUE	O15091	Mitochondrial ribonuclease P catalytic subunit	PRORP	Low	1	67.27	0.542064	0.235284	0.35483
		TRUE	Q12972	Nuclear inhibitor of protein phosphatase 1	PPP1R8	High	3	38.45	0.928616	0.00323497	0.0109058
		TRUE	Q96KP4	Cytosolic non-specific dipeptidase	CNDP2	High	4	52.84	-0.315008	0.463891	0.403674
		TRUE	Q9NZT2	Opioid growth factor receptor	OGFR	High	4	73.28	-1.09231	0.00066741	0.00205757
		TRUE	Q9HAP2	MLX-interacting protein	MLXIP	Low	0	101.12	0.591416	0.127063	0.219193
		TRUE	Q96ST3	Paired amphipathic helix protein Sin3a	SIN3A	High	11	145.08	0.591372	0.0130332	0.0343542
		TRUE	Q10472	Polypeptide N-acetylgalactosaminyltransferase 1	GALNT1	Low	1	64.18	0.536568	0.358269	0.322807
		TRUE	Q9P2Z0	THAP domain-containing protein 10	THAP10	Low	1	28.33	0.536272	0.403031	0.539738
		TRUE	Q9H307	Pinin	PNN	High	28	81.58	0.590445	0.0505819	0.104033
		TRUE	Q96LW9	Zinc finger and SCAN domain-containing protein 31	ZSCAN31	Low	1	47.26	0.535544	0.155275	0.101923
		TRUE	P31689	DnaJ homolog subfamily A member 1	DNAJA1	High	5	44.84	0.589573	0.311625	0.443596
		TRUE	Q8IVH8	Mitogen-activated protein kinase kinase kinase kinase 3	MAP4K3	High	12	101.25	0.588709	0.034228	0.000915183
		TRUE	Q8IY81	pre-rRNA 2'-O-ribose RNA methyltransferase FTSJ3	FTSJ3	High	23	96.5	0.58626	0.00287932	0.00031231
		TRUE	P30260	Cell division cycle protein 27 homolog	CDC27	High	8	91.81	0.586147	0.024663	0.0306632
		TRUE	Q9NTX9	Protein FAM217B	FAM217B	High	2	42.03	0.532236	0.316751	0.12278
		TRUE	Q9BTE1	Dynactin subunit 5	DCTN5	Low	1	20.11	0.530938	0.382415	0.517684
		TRUE	P09622	Dihydrolipoyl dehydrogenase, mitochondrial	DLD	High	5	54.14	0.584108	0.0956611	0.0533714
		TRUE	Q14209	Transcription factor E2F2	E2F2	Low	0	47.48	0.583586	0.56947	0.689872
		TRUE	Q8N2W9	E3 SUMO-protein ligase PIAS4	PIAS4	Low	1	56.47	0.528561	0.161044	0.263013
		TRUE	Q9NYV4	Cyclin-dependent kinase 12	CDK12	High	32	164.05	0.580431	0.0791021	0.149995
		TRUE	Q9HCU8	DNA polymerase delta subunit 4	POLD4	High	2	12.43	0.527813	0.0665456	0.130073
		TRUE	Q13415	Origin recognition complex subunit 1	ORC1	High	12	97.29	0.579802	0.0344519	0.00022734
		TRUE	Q03701	CCAAT/enhancer-binding protein zeta	CEBPZ	High	21	120.9	0.577221	0.0127328	0.000650253
		TRUE	Q9Y4F4	TOG array regulator of axonemal microtubules protein 1	TOGARAM1	High	2	189.24	0.52527	0.0938202	0.0216305
		TRUE	Q15631	Translin	TSN	High	4	26.17	-0.164065	0.645697	0.50288
		TRUE	Q9UGM3	Scavenger receptor cysteine-rich domain-containing protein DMBT1	DMBT1	Low	1	260.57	0.523783	0.635892	0.69749
		TRUE	P83916	Chromobox protein homolog 1	CBX1	High	3	21.4	0.649626	0.0200246	0.0489943
		TRUE	Q6UX04	Spliceosome-associated protein CWC27 homolog	CWC27	High	12	53.81	0.576848	0.0106353	0.0290041
		TRUE	Q5VTE6	Protein angel homolog 2	ANGEL2	High	5	62.3	0.573906	0.0649112	0.127369
		TRUE	Q9UBW7	Zinc finger MYM-type protein 2	ZMYM2	High	15	154.81	0.572784	0.0613089	0.0509728
		TRUE	Q14687	Genetic suppressor element 1	GSE1	High	20	136.08	0.571521	0.0379289	0.0135827
		TRUE	Q9NTW7	Zinc finger protein 64	ZFP64	High	2	72.17	0.521632	0.0643599	0.12645
		TRUE	Q15424	Scaffold attachment factor B1	SAFB	High	32	102.58	0.568599	0.133501	0.100677
		TRUE	Q12907	Vesicular integral-membrane protein VIP36	LMAN2	High	2	40.2	0.521307	0.586412	0.474658
		TRUE	Q9HDC9	Adipocyte plasma membrane-associated protein	APMAP	High	4	46.45	0.10565	0.9282	0.937451
		TRUE	Q16514	Transcription initiation factor TFIID subunit 12	TAF12	High	3	17.91	0.410171	0.0477311	0.0992424
		TRUE	Q96NC0	Zinc finger matrin-type protein 2	ZMAT2	High	8	23.6	0.568578	0.0235674	0.0559543
		TRUE	P35613	Basigin	BSG	High	4	42.17	-0.521808	0.594722	0.640585
		TRUE	Q68CQ4	U3 small nucleolar RNA-associated protein 25 homolog	UTP25	High	12	87	0.568549	0.0455175	0.000876734
		TRUE	Q9NZM5	Ribosome biogenesis protein NOP53	NOP53	High	7	54.36	0.566792	0.0909986	0.000709638
		TRUE	O75554	WW domain-binding protein 4	WBP4	High	12	42.48	0.565271	0.0136104	0.0355678
		TRUE	Q9NXR8	Inhibitor of growth protein 3	ING3	High	5	46.71	0.56497	0.0580476	0.116657
		TRUE	Q12931	Heat shock protein 75 kDa, mitochondrial	TRAP1	High	6	80.06	0.563128	0.0966912	0.176816
		TRUE	P05091	Aldehyde dehydrogenase, mitochondrial	ALDH2	High	4	56.35	-0.160194	0.660833	0.525027
		TRUE	Q9BZE4	GTP-binding protein 4	GTPBP4	High	18	73.92	0.562186	0.0104362	0.00413126
		TRUE	Q8IZ13	Protein FAM200C	FAM200C	Low	0	68.28	0.561142	0.250555	0.372282
		TRUE	O60765	Zinc finger protein 354A	ZNF354A	Low	1	69.19	0.513676	0.207123	0.18666
		TRUE	O15014	Zinc finger protein 609	ZNF609	High	48	151.1	0.560854	0.0663277	0.0103783
		TRUE	Q6P1X5	Transcription initiation factor TFIID subunit 2	TAF2	High	22	136.88	0.560021	0.0374192	0.0385835
		TRUE	Q99836	Myeloid differentiation primary response protein MyD88	MYD88	Low	0	33.21	0.558918	0.330982	0.439609
		TRUE	Q9H4Z3	mRNA (2'-O-methyladenosine-N(6)-)-methyltransferase	PCIF1	High	2	80.62	0.511618	0.240203	0.307196
		TRUE	Q9ULU4	MYND-type zinc finger-containing chromatin reader ZMYND8	ZMYND8	High	34	131.61	0.555099	0.0334233	0.074368
		TRUE	Q15788	Nuclear receptor coactivator 1	NCOA1	High	9	156.66	0.554522	0.045652	0.0172216
		TRUE	P09651	Heterogeneous nuclear ribonucleoprotein A1	HNRNPA1	High	19	38.72	0.554145	0.0382967	0.0131343
		TRUE	Q9P215	Pogo transposable element with KRAB domain	POGK	High	3	69.4	0.791088	0.0780487	0.148615
		TRUE	Q13509	Tubulin beta-3 chain	TUBB3	High	4	50.4	-0.0414499	0.950496	0.849187
		TRUE	Q9Y3M9	Zinc finger protein 337	ZNF337	Low	1	86.82	0.497365	0.616442	0.332125
		TRUE	Q9UL63	Muskelin	MKLN1	Low	0	84.71	0.549268	0.199264	0.311192
		TRUE	P09972	Fructose-bisphosphate aldolase C	ALDOC	Low	1	39.43	0.495546	0.580231	0.699913
		TRUE	Q14980	Nuclear mitotic apparatus protein 1	NUMA1	High	100	238.12	0.548249	0.0195341	0.0480359
		TRUE	P53567	CCAAT/enhancer-binding protein gamma	CEBPG	Low	1	16.4	0.49287	0.0791841	0.00897648
		TRUE	Q9Y6A9	Signal peptidase complex subunit 1	SPCS1	Low	1	18.29	0.492203	0.700492	0.794275
		TRUE	Q9UKJ3	G patch domain-containing protein 8	GPATCH8	High	35	164.1	0.547869	0.0167117	0.0420602
		TRUE	Q9UEY8	Gamma-adducin	ADD3	High	3	79.11	-1.21637	0.000375864	0.00159873
		TRUE	Q15717	ELAV-like protein 1	ELAVL1	High	5	36.07	0.546668	0.282667	0.408873
		TRUE	Q96QE5	Transcription elongation factor, mitochondrial	TEFM	Low	1	41.65	0.491544	0.208342	0.0675918
		TRUE	Q9BTM9	Ubiquitin-related modifier 1	URM1	Low	1	11.37	0.491396	0.54073	0.665604
		TRUE	Q9UPN6	SR-related and CTD-associated factor 8	SCAF8	High	5	140.43	0.545623	0.0431245	0.0702421
		TRUE	Q01780	Exosome complex component 10	EXOSC10	High	30	100.77	0.545587	0.0140585	0.0138265
		TRUE	O60942	mRNA-capping enzyme	RNGTT	High	6	68.51	0.545431	0.0340976	0.0142219
		TRUE	O43852	Calumenin	CALU	High	6	37.08	0.543553	0.0805996	0.152077
		TRUE	P28370	Probable global transcription activator SNF2L1	SMARCA1	High	27	122.53	0.542913	0.040191	0.0864778
		TRUE	Q8N543	Prolyl 3-hydroxylase OGFOD1	OGFOD1	High	8	63.21	0.542894	0.0326853	0.0181081
		TRUE	Q9H4A6	Golgi phosphoprotein 3	GOLPH3	High	2	33.79	0.484349	0.133034	0.226923
		TRUE	P49916	DNA ligase 3	LIG3	High	14	112.83	0.542685	0.0742097	0.111284
		TRUE	Q5JSZ5	Protein PRRC2B	PRRC2B	High	29	242.82	0.542445	0.0611825	0.00490474
		TRUE	Q02086	Transcription factor Sp2	SP2	High	6	64.86	0.538988	0.0617321	0.122363
		TRUE	Q92621	Nuclear pore complex protein Nup205	NUP205	High	3	227.78	0.24483	0.526521	0.654996
		TRUE	O00268	Transcription initiation factor TFIID subunit 4	TAF4	High	10	110.05	0.538646	0.0609377	0.121397
		TRUE	O43665	Regulator of G-protein signaling 10	RGS10	Low	1	21.2	0.480609	0.111895	0.198125
		TRUE	Q7Z2E3	Aprataxin	APTX	High	5	40.71	0.534818	0.0490481	0.00725487
		TRUE	Q9P299	Coatomer subunit zeta-2	COPZ2	Low	1	23.53	0.478347	0.336226	0.138841
		TRUE	P15927	Replication protein A 32 kDa subunit	RPA2	Low	1	29.23	0.478229	0.16246	0.264758
		TRUE	Q9UKK3	Protein mono-ADP-ribosyltransferase PARP4	PARP4	High	11	192.47	0.534526	0.0732262	0.09795
		TRUE	P31943	Heterogeneous nuclear ribonucleoprotein H	HNRNPH1	High	5	49.2	0.532879	0.312227	0.365321
		TRUE	Q9BVV6	Protein TALPID3	KIAA0586	Low	1	169.2	0.477119	0.202721	0.31487
		TRUE	O60885	Bromodomain-containing protein 4	BRD4	High	35	152.12	0.530669	0.0158606	0.0403852
		TRUE	Q96ES7	SAGA-associated factor 29	SGF29	High	2	33.22	0.47605	0.139489	0.0537304
		TRUE	Q9HB19	Pleckstrin homology domain-containing family A member 2	PLEKHA2	High	7	47.21	0.528229	0.093211	0.171481
		TRUE	O14562	Ubiquitin domain-containing protein UBFD1	UBFD1	High	3	33.36	-0.723204	0.0270161	0.0363219
		TRUE	Q96GQ7	Probable ATP-dependent RNA helicase DDX27	DDX27	High	18	89.78	0.527812	0.0241328	0.00253459
		TRUE	P49585	Choline-phosphate cytidylyltransferase A	PCYT1A	High	6	41.7	0.526848	0.0303441	0.0147591
		TRUE	Q86Y37	CDK2-associated and cullin domain-containing protein 1	CACUL1	High	9	41.04	0.524877	0.0112353	0.00323771
		TRUE	Q96BH1	E3 ubiquitin-protein ligase RNF25	RNF25	High	5	51.19	0.523181	0.0174804	0.0437059
		TRUE	P51843	Nuclear receptor subfamily 0 group B member 1	NR0B1	Low	1	51.68	0.466454	0.447913	0.284863
		TRUE	P56270	Myc-associated zinc finger protein	MAZ	High	9	48.58	0.522645	0.0671419	0.0202621
		TRUE	Q9BUJ2	Heterogeneous nuclear ribonucleoprotein U-like protein 1	HNRNPUL1	High	28	95.68	0.522276	0.0298261	0.0677165
		TRUE	O14548	Cytochrome c oxidase subunit 7A2-like, mitochondrial	COX7A2L	High	2	12.61	0.463483	0.60878	0.689872
		TRUE	O95169	NADH dehydrogenase [ubiquinone] 1 beta subcomplex subunit 8, mitochondrial	NDUFB8	Low	1	21.75	0.463088	0.155753	0.256759
		TRUE	Q09028	Histone-binding protein RBBP4	RBBP4	High	7	47.63	0.522046	0.00879296	0.0248093
		TRUE	P30085	UMP-CMP kinase	CMPK1	High	3	22.21	-0.417758	0.386295	0.399831
		TRUE	P09629	Homeobox protein Hox-B7	HOXB7	Low	1	24	0.461754	0.0914998	0.168809
		TRUE	Q8IXN7	N-acetylaspartylglutamate synthase A	RIMKLA	Low	0	42.84	0.521752	0.529002	0.657367
		TRUE	Q6IQ49	Splicing regulator SDE2	SDE2	High	14	49.71	0.52131	0.022305	0.0533846
		TRUE	P08708	Small ribosomal subunit protein eS17	RPS17	High	6	15.54	0.521223	0.242394	0.169194
		TRUE	Q7Z589	BRCA2-interacting transcriptional repressor EMSY	EMSY	High	42	141.38	0.520454	0.0501962	0.0066666
		TRUE	Q96F24	Nuclear receptor-binding factor 2	NRBF2	High	9	32.36	0.519843	0.0297717	0.0100599
		TRUE	Q9Y6Q9	Nuclear receptor coactivator 3	NCOA3	High	20	155.19	0.518351	0.0405916	0.0400106
		TRUE	Q06265	Exosome complex component RRP45	EXOSC9	High	5	48.92	0.518234	0.00993406	0.00856697
		TRUE	Q9NY65	Tubulin alpha-8 chain	TUBA8	Low	1	50.06	0.453512	0.505521	0.636499
		TRUE	O60341	Lysine-specific histone demethylase 1A	KDM1A	High	5	92.84	0.518225	0.0351306	0.0775624
		TRUE	Q13151	Heterogeneous nuclear ribonucleoprotein A0	HNRNPA0	High	7	30.82	0.518224	0.0617317	0.0290229
		TRUE	Q5HYJ3	Protein FAM76B	FAM76B	High	8	38.68	0.516358	0.119971	0.0278936
		TRUE	Q96BD5	PHD finger protein 21A	PHF21A	High	18	74.81	0.515426	0.0269609	0.00131457
		TRUE	P49750	YLP motif-containing protein 1	YLPM1	High	53	241.49	0.515143	0.0282871	0.0293561
		TRUE	Q9H2U1	ATP-dependent DNA/RNA helicase DHX36	DHX36	High	14	114.69	0.514355	0.0141673	0.0367775
		TRUE	P17027	Zinc finger protein 23	ZNF23	Low	0	73.01	0.513787	0.399188	0.535533
		TRUE	O95714	E3 ubiquitin-protein ligase HERC2	HERC2	High	12	526.9	0.513413	0.0940793	0.00986986
		TRUE	Q8WU10	Pyridine nucleotide-disulfide oxidoreductase domain-containing protein 1	PYROXD1	High	2	55.76	0.444329	0.267924	0.39089
		TRUE	O95935	T-box transcription factor TBX18	TBX18	Low	0	64.71	0.512328	0.406151	0.54312
		TRUE	O15297	Protein phosphatase 1D	PPM1D	Low	1	66.63	0.442722	0.27516	0.146405
		TRUE	P33981	Dual specificity protein kinase TTK	TTK	High	20	97.01	0.512109	0.0212033	0.0511117
		TRUE	Q9HB58	Sp110 nuclear body protein	SP110	Low	1	78.35	0.441191	0.239194	0.0374529
		TRUE	Q8NI08	Nuclear receptor coactivator 7	NCOA7	High	27	106.1	0.508431	0.0186944	0.0127183
		TRUE	Q96RE7	Nucleus accumbens-associated protein 1	NACC1	High	7	57.22	0.501571	0.0323536	0.052706
TRUE		TRUE	cont_C00243	Serpin A3-7	SERPINA3-7	Low	0	46.91	-1.23137
		TRUE	Q13206	Probable ATP-dependent RNA helicase DDX10	DDX10	High	16	100.83	0.499708	0.0566467	0.000889548
		TRUE	P51648	Aldehyde dehydrogenase family 3 member A2	ALDH3A2	High	3	54.81	-0.308979	0.625025	0.636095
		TRUE	Q7Z5L9	Interferon regulatory factor 2-binding protein 2	IRF2BP2	High	6	60.99	0.49573	0.0437639	0.0125687
		TRUE	Q8IWC1	MAP7 domain-containing protein 3	MAP7D3	High	17	98.37	0.493609	0.0481123	0.0645392
		TRUE	P43304	Glycerol-3-phosphate dehydrogenase, mitochondrial	GPD2	Low	0	80.8	0.492123	0.573527	0.325259
		TRUE	Q9NRX1	RNA-binding protein PNO1	PNO1	High	2	27.91	0.434845	0.181082	0.0214067
		TRUE	Q02880	DNA topoisomerase 2-beta	TOP2B	High	19	183.15	0.49203	0.065849	0.0191987
		TRUE	Q9Y3B3	Transmembrane emp24 domain-containing protein 7	TMED7	Low	0	25.16	0.491679	0.336214	0.411067
		TRUE	Q9NPI7	Lysine-rich coiled-coil protein 1	KRCC1	High	4	30.96	1.64738	0.00065305	0.00320078
		TRUE	Q9ULD2	Microtubule-associated tumor suppressor 1	MTUS1	High	36	141.31	0.491152	0.0445164	0.0276893
		TRUE	Q969F9	BLOC-2 complex member HPS3	HPS3	Low	0	113.66	0.490372	0.343868	0.475993
		TRUE	Q6IN85	Serine/threonine-protein phosphatase 4 regulatory subunit 3A	PPP4R3A	High	18	95.31	0.490269	0.0107203	0.0171681
		TRUE	Q4LE39	AT-rich interactive domain-containing protein 4B	ARID4B	High	31	147.72	0.486329	0.0435045	0.0923888
		TRUE	Q9NR11	Zinc finger protein 302	ZNF302	High	3	54.78	0.787334	0.00713731	0.0208365
		TRUE	P49591	Serine--tRNA ligase, cytoplasmic	SARS1	High	4	58.74	-0.630254	0.262402	0.325398
		TRUE	P42766	Large ribosomal subunit protein uL29	RPL35	High	3	14.54	-0.481025	0.26616	0.301916
		TRUE	Q96BP3	Peptidylprolyl isomerase domain and WD repeat-containing protein 1	PPWD1	High	25	73.53	0.484522	0.0250134	0.0585055
		TRUE	P49917	DNA ligase 4	LIG4	High	7	103.9	0.483716	0.0993121	0.180236
		TRUE	Q96K21	Abscission/NoCut checkpoint regulator	ZFYVE19	Low	1	51.51	0.429462	0.339439	0.104155
		TRUE	P23025	DNA repair protein complementing XP-A cells	XPA	High	3	31.35	0.741484	0.0140706	0.036561
		TRUE	Q06330	Recombining binding protein suppressor of hairless	RBPJ	High	3	55.6	1.22848	0.00730333	0.0211954
		TRUE	Q01831	DNA repair protein complementing XP-C cells	XPC	High	4	105.89	0.186987	0.611788	0.725506
TRUE		TRUE	cont_C00217	NAD(P)H dehydrogenase [quinone] 1	NQO1	High	5	30.85	-0.494429
		TRUE	Q9NZL3	Zinc finger protein 224	ZNF224	Low	1	82.23	0.42564	0.505356	0.605088
		TRUE	P24666	Low molecular weight phosphotyrosine protein phosphatase	ACP1	High	2	18.03	0.425109	0.434937	0.499185
		TRUE	P51452	Dual specificity protein phosphatase 3	DUSP3	High	3	20.47	0.138305	0.508263	0.639071
		TRUE	Q86Y07	Serine/threonine-protein kinase VRK2	VRK2	High	9	58.1	0.481489	0.0452558	0.000208263
		TRUE	Q13347	Eukaryotic translation initiation factor 3 subunit I	EIF3I	High	4	36.48	-0.139955	0.796291	0.756921
		TRUE	Q99676	Zinc finger protein 184	ZNF184	Low	1	86.12	0.42316	0.352002	0.355778
		TRUE	P62266	Small ribosomal subunit protein uS12	RPS23	High	4	15.8	0.00342141	0.987409	0.697388
TRUE		TRUE	cont_C00258	Trypsin-1	PRSS1	Low	1	26.54	0.422222
		TRUE	Q9BUA3	Spindlin interactor and repressor of chromatin-binding protein	SPINDOC	High	7	41.01	0.48103	0.053224	0.108153
		TRUE	Q9UHV7	Mediator of RNA polymerase II transcription subunit 13	MED13	High	9	239.14	0.480731	0.139129	0.23509
		TRUE	P14635	G2/mitotic-specific cyclin-B1	CCNB1	High	7	48.31	0.479437	0.0385829	0.000695677
		TRUE	Q6ZN55	Zinc finger protein 574	ZNF574	High	2	98.84	0.420097	0.250375	0.372182
		TRUE	Q9UMN6	Histone-lysine N-methyltransferase 2B	KMT2B	High	10	293.33	0.477727	0.118992	0.207654
		TRUE	P23919	Thymidylate kinase	DTYMK	High	3	23.8	-0.600582	0.425605	0.505223
		TRUE	P27348	14-3-3 protein theta	YWHAQ	High	3	27.75	-0.250905	0.763512	0.782268
		TRUE	P41229	Lysine-specific demethylase 5C	KDM5C	High	11	175.61	0.477474	0.0400746	0.086363
		TRUE	Q9Y5Q9	General transcription factor 3C polypeptide 3	GTF3C3	High	8	101.21	0.476562	0.0623463	0.123236
		TRUE	Q5T1V6	Probable ATP-dependent RNA helicase DDX59	DDX59	High	15	68.77	0.475959	0.0368883	0.0330305
		TRUE	Q8NEZ4	Histone-lysine N-methyltransferase 2C	KMT2C	High	28	541.03	0.471559	0.172635	0.206688
		TRUE	Q9NUW8	Tyrosyl-DNA phosphodiesterase 1	TDP1	Low	1	68.38	0.414028	0.198579	0.310441
		TRUE	Q96PY6	Serine/threonine-protein kinase Nek1	NEK1	Low	1	142.74	0.412895	0.236075	0.0213494
		TRUE	P14406	Cytochrome c oxidase subunit 7A2, mitochondrial	COX7A2	Low	1	9.39	0.41281	0.700359	0.794275
		TRUE	O75348	V-type proton ATPase subunit G 1	ATP6V1G1	High	2	13.75	0.412341	0.643518	0.603608
		TRUE	P48739	Phosphatidylinositol transfer protein beta isoform	PITPNB	High	3	31.52	0.12079	0.889019	0.930274
		TRUE	P35680	Hepatocyte nuclear factor 1-beta	HNF1B	High	5	61.29	0.470472	0.0234693	0.0330098
		TRUE	P84095	Rho-related GTP-binding protein RhoG	RHOG	Low	0	21.29	0.470252	0.414899	0.410354
		TRUE	P22087	rRNA 2'-O-methyltransferase fibrillarin	FBL	High	16	33.76	0.467993	0.0227012	0.0022883
		TRUE	Q9H3F6	BTB/POZ domain-containing adapter for CUL3-mediated RhoA degradation protein 3	KCTD10	Low	0	35.41	0.46574	0.160606	0.0715451
		TRUE	P29374	AT-rich interactive domain-containing protein 4A	ARID4A	High	22	142.66	0.464982	0.0623994	0.0318948
		TRUE	P49770	Translation initiation factor eIF2B subunit beta	EIF2B2	High	2	38.96	0.406088	0.388512	0.111284
		TRUE	Q99714	3-hydroxyacyl-CoA dehydrogenase type-2	HSD17B10	High	2	26.91	0.405856	0.661547	0.39033
		TRUE	Q6AI39	BRD4-interacting chromatin-remodeling complex-associated protein-like	BICRAL	High	2	115.01	0.40532	0.256213	0.339249
		TRUE	Q15004	PCNA-associated factor	PCLAF	High	6	11.98	0.462722	0.02078	0.00180039
		TRUE	Q9P031	Thyroid transcription factor 1-associated protein 26	CCDC59	High	5	28.65	0.462411	0.0986716	0.000816072
		TRUE	Q9UGP5	DNA polymerase lambda	POLL	High	6	63.44	0.459454	0.0660824	0.129333
		TRUE	Q9H9F9	Actin-related protein 5	ACTR5	Low	1	68.25	0.402594	0.451108	0.586582
		TRUE	Q92544	Transmembrane 9 superfamily member 4	TM9SF4	Low	1	74.47	0.402526	0.575979	0.278975
		TRUE	Q8N392	Rho GTPase-activating protein 18	ARHGAP18	High	4	74.93	-0.792098	0.0178643	0.0310131
		TRUE	Q5T890	DNA excision repair protein ERCC-6-like 2	ERCC6L2	High	9	175.94	0.457136	0.188765	0.298263
		TRUE	Q9GZR7	ATP-dependent RNA helicase DDX24	DDX24	High	27	96.27	0.455974	0.0582782	0.0105995
		TRUE	Q9BVG8	Kinesin-like protein KIFC3	KIFC3	High	7	92.72	0.455422	0.0720005	0.00704111
		TRUE	Q9BT92	Trichoplein keratin filament-binding protein	TCHP	Low	0	61.03	0.45501	0.285822	0.0469266
		TRUE	Q9Y6D9	Mitotic spindle assembly checkpoint protein MAD1	MAD1L1	Low	1	83.02	0.398199	0.202591	0.129941
		TRUE	Q9UKI8	Serine/threonine-protein kinase tousled-like 1	TLK1	High	10	86.65	0.454525	0.0695395	0.00960401
		TRUE	Q6N021	Methylcytosine dioxygenase TET2	TET2	High	26	223.67	0.454388	0.203413	0.315729
		TRUE	Q6P2C8	Mediator of RNA polymerase II transcription subunit 27	MED27	High	2	35.41	0.397102	0.0671446	0.130979
		TRUE	P13489	Ribonuclease inhibitor	RNH1	Low	1	49.94	0.397078	0.367926	0.503803
		TRUE	P20585	DNA mismatch repair protein Msh3	MSH3	High	20	127.33	0.453226	0.0401187	0.086363
		TRUE	Q9UIF9	Bromodomain adjacent to zinc finger domain protein 2A	BAZ2A	High	9	211.07	0.449986	0.163004	0.171273
		TRUE	Q9GZN8	Adipose-secreted signaling protein	ADISSP	Low	1	19.28	0.392237	0.182926	0.183901
		TRUE	O75691	Small subunit processome component 20 homolog	UTP20	High	8	318.18	0.447227	0.176393	0.0107353
		TRUE	O75319	RNA/RNP complex-1-interacting phosphatase	DUSP11	Low	1	38.91	0.391081	0.473404	0.179527
		TRUE	Q8N5F7	NF-kappa-B-activating protein	NKAP	High	8	47.11	0.446247	0.0634891	0.12211
		TRUE	Q9Y2G7	Zinc finger protein 30 homolog	ZFP30	Low	1	61.52	0.389221	0.357841	0.100133
		TRUE	P0C860	MSL complex subunit 3B	MSL3B	Low	0	40.62	0.445907	0.142436	0.123505
		TRUE	Q5VWG9	Transcription initiation factor TFIID subunit 3	TAF3	High	17	103.52	0.443806	0.178539	0.28546
		TRUE	Q8WYQ5	Microprocessor complex subunit DGCR8	DGCR8	High	9	85.99	0.440605	0.0383699	0.083424
		TRUE	Q15070	Mitochondrial inner membrane protein OXA1L	OXA1L	Low	1	48.49	0.383593	0.378246	0.25454
		TRUE	Q9NXB0	Tectonic-like complex member MKS1	MKS1	Low	1	64.49	0.381981	0.419897	0.468333
		TRUE	Q9Y3E0	Vesicle transport protein GOT1B	GOLT1B	Low	1	15.42	0.381946	0.611709	0.725506
		TRUE	P10275	Androgen receptor	AR	High	6	99.12	0.439594	0.103459	0.000251799
		TRUE	O43676	NADH dehydrogenase [ubiquinone] 1 beta subcomplex subunit 3	NDUFB3	Low	1	11.39	0.380604	0.473935	0.607289
		TRUE	Q6PI47	BTB/POZ domain-containing protein KCTD18	KCTD18	Low	1	46.71	0.380168	0.298224	0.229516
		TRUE	Q96QT6	PHD finger protein 12	PHF12	High	8	109.63	0.439477	0.212949	0.112286
		TRUE	Q07812	Apoptosis regulator BAX	BAX	Low	0	21.17	0.436307	0.693248	0.788143
		TRUE	Q8WUA7	TBC1 domain family member 22A	TBC1D22A	Low	0	59.08	0.436048	0.426037	0.563119
		TRUE	P37275	Zinc finger E-box-binding homeobox 1	ZEB1	High	6	124	0.435142	0.0572295	0.115267
		TRUE	P08621	U1 small nuclear ribonucleoprotein 70 kDa	SNRNP70	High	8	51.53	0.434461	0.0381707	0.0830699
		TRUE	Q9NP72	Ras-related protein Rab-18	RAB18	High	3	22.96	0.130409	0.828515	0.88784
		TRUE	Q9H4I2	Zinc fingers and homeoboxes protein 3	ZHX3	High	10	104.59	0.434404	0.134169	0.228347
		TRUE	Q9BXP5	Serrate RNA effector molecule homolog	SRRT	High	10	100.6	0.432433	0.0360815	0.0453254
		TRUE	Q9H8G2	Caspase activity and apoptosis inhibitor 1	CAAP1	High	9	38.34	0.432316	0.0554522	0.0913951
		TRUE	P53999	Activated RNA polymerase II transcriptional coactivator p15	SUB1	High	7	14.39	0.432017	0.0508033	0.104207
		TRUE	Q9BQ67	Glutamate-rich WD repeat-containing protein 1	GRWD1	Low	1	49.39	0.372688	0.0615866	0.0185226
		TRUE	Q96PZ0	Pseudouridylate synthase 7 homolog	PUS7	High	29	74.99	0.430329	0.0266658	0.0615954
		TRUE	P18887	DNA repair protein XRCC1	XRCC1	High	10	69.45	0.429426	0.0976132	0.178003
		TRUE	Q86V81	THO complex subunit 4	ALYREF	High	6	26.87	0.427646	0.0852504	0.0054745
		TRUE	P10515	Dihydrolipoyllysine-residue acetyltransferase component of pyruvate dehydrogenase complex, mitochondrial	DLAT	Low	1	68.95	0.36824	0.44983	0.354632
		TRUE	Q8IY37	Probable ATP-dependent RNA helicase DHX37	DHX37	High	12	129.46	0.426983	0.120493	0.00195871
		TRUE	P82933	Small ribosomal subunit protein uS9m	MRPS9	Low	1	45.81	0.367351	0.422291	0.159356
		TRUE	P53007	Tricarboxylate transport protein, mitochondrial	SLC25A1	Low	1	33.99	0.367262	0.207111	0.222271
		TRUE	P11908	Ribose-phosphate pyrophosphokinase 2	PRPS2	Low	1	34.75	0.366982	0.525744	0.21414
		TRUE	Q71F56	Mediator of RNA polymerase II transcription subunit 13-like	MED13L	High	6	242.45	0.423363	0.154368	0.101292
		TRUE	Q9H5H4	Zinc finger protein 768	ZNF768	High	3	60.19	0.864201	0.0067886	0.0198784
		TRUE	Q92520	Protein FAM3C	FAM3C	Low	0	24.66	0.422707	0.518	0.61923
		TRUE	P52597	Heterogeneous nuclear ribonucleoprotein F	HNRNPF	High	6	45.64	0.420721	0.140847	0.112855
		TRUE	Q9H0W9	Ester hydrolase C11orf54	C11orf54	Low	0	35.09	0.420508	0.529344	0.526094
		TRUE	P0DMU7	Cancer/testis antigen family 45 member A6	CT45A6	Low	1	21.22	0.362875	0.573743	0.0568872
		TRUE	Q13185	Chromobox protein homolog 3	CBX3	High	8	20.8	0.420128	0.0327059	0.043164
		TRUE	P63151	Serine/threonine-protein phosphatase 2A 55 kDa regulatory subunit B alpha isoform	PPP2R2A	High	5	51.66	0.418966	0.168168	0.0389409
		TRUE	P16152	Carbonyl reductase [NADPH] 1	CBR1	High	3	30.36	-0.692555	0.206547	0.285195
		TRUE	Q86WJ1	Chromodomain-helicase-DNA-binding protein 1-like	CHD1L	High	11	100.94	0.417112	0.332221	0.16784
		TRUE	Q8N3X6	Ligand-dependent nuclear receptor corepressor-like protein	LCORL	Low	0	66.92	0.417013	0.170519	0.0776115
		TRUE	A6NHR9	Structural maintenance of chromosomes flexible hinge domain-containing protein 1	SMCHD1	High	35	226.23	0.416057	0.109742	0.0146127
		TRUE	Q96SB4	SRSF protein kinase 1	SRPK1	High	3	74.28	0.446328	0.0613334	0.12192
		TRUE	O60264	SWI/SNF-related matrix-associated actin-dependent regulator of chromatin subfamily A member 5	SMARCA5	High	33	121.83	0.41514	0.0951624	0.174439
		TRUE	Q9UIS9	Methyl-CpG-binding domain protein 1	MBD1	High	6	66.56	0.414842	0.143768	0.0164613
		TRUE	Q9UNE7	E3 ubiquitin-protein ligase CHIP	STUB1	Low	1	34.83	0.358685	0.242764	0.0343167
		TRUE	Q92888	Rho guanine nucleotide exchange factor 1	ARHGEF1	High	3	102.37	0.0102257	0.978336	0.877838
		TRUE	P49368	T-complex protein 1 subunit gamma	CCT3	High	11	60.5	0.414129	0.269727	0.393144
		TRUE	P62318	Small nuclear ribonucleoprotein Sm D3	SNRPD3	High	5	13.91	0.41091	0.086821	0.00711076
		TRUE	P62701	Small ribosomal subunit protein eS4, X isoform	RPS4X	High	12	29.58	0.410862	0.418596	0.555534
		TRUE	P14314	Glucosidase 2 subunit beta	PRKCSH	Low	1	59.39	0.355999	0.593688	0.382244
		TRUE	Q76L83	Putative Polycomb group protein ASXL2	ASXL2	High	23	153.72	0.408433	0.126239	0.00700555
		TRUE	Q16531	DNA damage-binding protein 1	DDB1	High	3	126.89	-0.322072	0.222091	0.235496
		TRUE	Q9H4L7	SWI/SNF-related matrix-associated actin-dependent regulator of chromatin subfamily A containing DEAD/H box 1	SMARCAD1	High	12	117.33	0.406315	0.0950358	0.174347
		TRUE	Q58FF6	Putative heat shock protein HSP 90-beta 4	HSP90AB4P	Low	1	58.23	0.352768	0.570174	0.669596
		TRUE	Q96LR5	Ubiquitin-conjugating enzyme E2 E2	UBE2E2	Low	0	22.24	0.405262	0.600809	0.716765
		TRUE	P09228	Cystatin-SA	CST2	Low	0	16.43	0.404229	0.615729	0.728514
		TRUE	Q9HD26	Golgi-associated PDZ and coiled-coil motif-containing protein	GOPC	High	12	50.49	0.403778	0.0598288	0.000238701
		TRUE	O00213	Amyloid beta precursor protein binding family B member 1	APBB1	High	8	77.2	0.399916	0.0389256	0.0842759
		TRUE	Q9UQE7	Structural maintenance of chromosomes protein 3	SMC3	High	2	141.45	0.350274	0.346138	0.26749
		TRUE	Q9H0E3	Histone deacetylase complex subunit SAP130	SAP130	High	2	110.26	0.349449	0.228425	0.0696153
		TRUE	O95201	Transcriptional repressor RHIT	ZNF205	Low	0	60.59	0.399492	0.664668	0.548273
		TRUE	Q14690	Protein RRP5 homolog	PDCD11	High	15	208.57	0.398796	0.0776277	0.00310261
		TRUE	Q13547	Histone deacetylase 1	HDAC1	High	4	55.07	0.651842	0.0142127	0.0368676
		TRUE	Q96BU1	S100P-binding protein	S100PBP	High	12	45.55	0.398383	0.121695	0.00962946
		TRUE	Q9BTT4	Mediator of RNA polymerase II transcription subunit 10	MED10	Low	1	15.68	0.347404	0.254469	0.0612835
		TRUE	P20337	Ras-related protein Rab-3B	RAB3B	Low	0	24.74	0.397822	0.431682	0.568933
		TRUE	Q5SSJ5	Heterochromatin protein 1-binding protein 3	HP1BP3	High	24	61.17	0.39311	0.244156	0.364121
		TRUE	Q969S3	Cytoplasmic 60S subunit biogenesis factor ZNF622	ZNF622	High	8	54.24	0.38962	0.0476679	0.000307119
		TRUE	Q9NQT4	Exosome complex component RRP46	EXOSC5	High	2	25.23	0.34555	0.0969398	0.00829589
		TRUE	Q9H0C8	Integrin-linked kinase-associated serine/threonine phosphatase 2C	ILKAP	High	16	42.88	0.389149	0.055476	0.0468975
		TRUE	Q8TA86	Retinitis pigmentosa 9 protein	RP9	High	13	26.09	0.378992	0.085941	0.160827
		TRUE	Q9Y2X3	Nucleolar protein 58	NOP58	High	13	59.54	0.377825	0.0592806	0.0176967
		TRUE	Q4FZB7	Histone-lysine N-methyltransferase KMT5B	KMT5B	Low	1	99.13	0.344091	0.43046	0.050812
		TRUE	Q01995	Transgelin	TAGLN	High	9	22.6	0.377698	0.0744353	0.00203028
		TRUE	Q9H0S4	Probable ATP-dependent RNA helicase DDX47	DDX47	High	2	50.61	0.343848	0.340936	0.17845
		TRUE	Q9BVC5	Ashwin	C2orf49	High	10	25.84	0.377246	0.0906799	0.0624284
		TRUE	Q9UI10	Translation initiation factor eIF2B subunit delta	EIF2B4	High	5	57.52	0.376483	0.0725618	0.0170352
		TRUE	Q6UVJ0	Spindle assembly abnormal protein 6 homolog	SASS6	High	5	74.35	0.376409	0.156537	0.0585091
		TRUE	P48047	ATP synthase peripheral stalk subunit OSCP, mitochondrial	ATP5PO	High	3	23.26	-0.345193	0.606233	0.675115
		TRUE	Q9BWU0	Kanadaptin	SLC4A1AP	High	37	82.84	0.375369	0.131054	0.224383
		TRUE	P48163	NADP-dependent malic enzyme	ME1	High	4	64.11	-0.320263	0.580212	0.640945
		TRUE	Q8IWS0	PHD finger protein 6	PHF6	High	11	41.26	0.3746	0.180121	0.0585091
		TRUE	Q2KHR2	DNA-binding protein RFX7	RFX7	High	20	157.25	0.372326	0.150902	0.041572
		TRUE	P85037	Forkhead box protein K1	FOXK1	High	6	75.41	0.371877	0.100439	0.0321362
		TRUE	Q9UNQ2	Dimethyladenosine transferase	DIMT1	Low	1	35.21	0.340161	0.226914	0.106579
		TRUE	Q15723	ETS-related transcription factor Elf-2	ELF2	High	7	63.93	0.368918	0.0447481	0.0309852
		TRUE	P25490	Transcriptional repressor protein YY1	YY1	High	11	44.68	0.367589	0.0773872	0.0102404
		TRUE	Q6NZI2	Caveolae-associated protein 1	CAVIN1	High	7	43.45	0.366717	0.25201	0.373973
		TRUE	P29590	Protein PML	PML	High	11	97.49	0.365884	0.0800377	0.00439632
		TRUE	Q53FA7	Quinone oxidoreductase PIG3	TP53I3	Low	1	35.51	0.335479	0.434809	0.320724
		TRUE	Q15596	Nuclear receptor coactivator 2	NCOA2	High	14	159.06	0.364726	0.101912	0.00692498
		TRUE	Q9NVC6	Mediator of RNA polymerase II transcription subunit 17	MED17	High	7	72.84	0.364521	0.125134	0.216193
		TRUE	P25398	Small ribosomal subunit protein eS12	RPS12	High	4	14.51	-0.0333149	0.954188	0.911171
		TRUE	O75449	Katanin p60 ATPase-containing subunit A1	KATNA1	High	8	55.93	0.363612	0.13916	0.00894643
		TRUE	O14979	Heterogeneous nuclear ribonucleoprotein D-like	HNRNPDL	High	2	46.41	0.331442	0.327514	0.461469
		TRUE	O95361	Tripartite motif-containing protein 16	TRIM16	Low	0	63.91	0.36277	0.547161	0.670989
		TRUE	P09960	Leukotriene A-4 hydrolase	LTA4H	Low	1	69.24	0.328419	0.498726	0.591751
		TRUE	A8K0R7	Zinc finger protein 839	ZNF839	Low	1	87.43	0.327727	0.385355	0.212702
		TRUE	A0AAG2UWQ9	NF-kappa-B-repressing factor	NKRF	High	28	88.13	0.362691	0.116178	0.204274
		TRUE	Q96FW1	Ubiquitin thioesterase OTUB1	OTUB1	High	3	31.26	-0.0353237	0.948575	0.905392
		TRUE	P45973	Chromobox protein homolog 5	CBX5	High	8	22.21	0.36055	0.15271	0.203721
		TRUE	Q9UGU5	HMG domain-containing protein 4	HMGXB4	High	9	65.67	0.360083	0.24056	0.159989
		TRUE	P49406	Large ribosomal subunit protein bL19m	MRPL19	Low	1	33.51	0.324996	0.571047	0.451377
		TRUE	P20933	N(4)-(beta-N-acetylglucosaminyl)-L-asparaginase	AGA	Low	0	37.18	0.359768	0.539305	0.195651
		TRUE	A6H8Y1	Transcription factor TFIIIB component B'' homolog	BDP1	High	35	293.71	0.359544	0.211932	0.326401
		TRUE	Q70EK8	Ubiquitin carboxyl-terminal hydrolase 53	USP53	High	2	120.73	0.321738	0.317336	0.0119941
		TRUE	P52943	Cysteine-rich protein 2	CRIP2	High	12	22.48	0.359275	0.0800275	0.151204
		TRUE	Q969G3	SWI/SNF-related matrix-associated actin-dependent regulator of chromatin subfamily E member 1	SMARCE1	High	8	46.62	0.359217	0.23046	0.348705
		TRUE	Q15649	Zinc finger HIT domain-containing protein 3	ZNHIT3	High	2	17.6	0.316082	0.474532	0.4294
		TRUE	Q9UBU9	Nuclear RNA export factor 1	NXF1	High	6	70.14	0.356879	0.0731876	0.0207817
TRUE		TRUE	cont_C00129	Keratin, type I cytoskeletal 27	KRT27	High	6	49.79	-0.119926
		TRUE	Q00059	Transcription factor A, mitochondrial	TFAM	High	3	29.08	-0.335149	0.728111	0.79849
		TRUE	Q14119	Vascular endothelial zinc finger 1	VEZF1	High	7	56.89	0.356356	0.118867	0.207563
		TRUE	P62306	Small nuclear ribonucleoprotein F	SNRPF	High	2	9.72	0.312503	0.0929666	0.000788811
		TRUE	Q9H0K6	Pseudouridylate synthase PUS7L	PUS7L	High	12	80.65	0.354365	0.0993507	0.152114
		TRUE	O60216	Double-strand-break repair protein rad21 homolog	RAD21	High	2	71.64	0.311093	0.182199	0.274374
		TRUE	Q8WUA4	General transcription factor 3C polypeptide 2	GTF3C2	Low	1	100.62	0.310055	0.583581	0.258077
		TRUE	Q5T7V8	RAB6-interacting golgin	GORAB	High	2	42.24	0.30999	0.436386	0.573383
		TRUE	O14867	Transcription regulator protein BACH1	BACH1	High	8	81.91	0.353958	0.232648	0.351202
		TRUE	O43313	ATM interactor	ATMIN	Low	0	88.29	0.352161	0.430926	0.568265
		TRUE	P55317	Hepatocyte nuclear factor 3-alpha	FOXA1	Low	1	49.12	0.307563	0.143591	0.0243945
		TRUE	P00367	Glutamate dehydrogenase 1, mitochondrial	GLUD1	High	4	61.36	-0.234378	0.619712	0.675115
		TRUE	P08579	U2 small nuclear ribonucleoprotein B''	SNRPB2	High	4	25.47	-0.115922	0.850525	0.859833
		TRUE	Q12872	Splicing factor, suppressor of white-apricot homolog	SFSWAP	High	24	104.76	0.351378	0.0576295	0.0114956
		TRUE	Q9HCH0	Nck-associated protein 5-like	NCKAP5L	Low	1	139.38	0.305126	0.431398	0.0270681
		TRUE	Q96E11	Ribosome-recycling factor, mitochondrial	MRRF	Low	1	29.26	0.303612	0.511488	0.641214
		TRUE	Q96JM3	Chromosome alignment-maintaining phosphoprotein 1	CHAMP1	High	65	89.04	0.349424	0.200639	0.0155765
		TRUE	P54278	Mismatch repair endonuclease PMS2	PMS2	High	19	95.74	0.349001	0.156142	0.123617
		TRUE	Q5VWQ0	Lysine-specific demethylase 9	RSBN1	High	10	90.02	0.348415	0.303162	0.213737
		TRUE	Q29RF7	Sister chromatid cohesion protein PDS5 homolog A	PDS5A	High	36	150.73	0.347639	0.0996177	0.034179
		TRUE	Q8IV50	LysM and putative peptidoglycan-binding domain-containing protein 2	LYSMD2	High	4	23.45	0.10073	0.582633	0.702235
		TRUE	Q9H0B6	Kinesin light chain 2	KLC2	Low	0	68.89	0.346933	0.617579	0.268368
		TRUE	Q9BWT1	Cell division cycle-associated protein 7	CDCA7	Low	0	42.55	0.346388	0.540266	0.63579
		TRUE	Q9NPD8	Ubiquitin-conjugating enzyme E2 T	UBE2T	High	6	22.51	0.344343	0.12039	0.209292
		TRUE	Q08043	Alpha-actinin-3	ACTN3	Low	0	103.18	0.344305	0.558361	0.303396
		TRUE	Q9H4T2	Zinc finger and SCAN domain-containing protein 16	ZSCAN16	Low	0	40.77	0.344039	0.277195	0.37032
		TRUE	Q9UKZ1	CCR4-NOT transcription complex subunit 11	CNOT11	Low	1	55.18	0.29925	0.44038	0.460379
		TRUE	P28482	Mitogen-activated protein kinase 1	MAPK1	High	2	41.36	0.298812	0.641635	0.154646
		TRUE	Q9UK58	Cyclin-L1	CCNL1	High	2	59.6	0.298757	0.327813	0.461612
		TRUE	P62241	Small ribosomal subunit protein eS8	RPS8	High	8	24.19	0.343003	0.0873967	0.163083
		TRUE	P49736	DNA replication licensing factor MCM2	MCM2	High	2	101.83	0.296365	0.374644	0.510401
		TRUE	Q15007	Pre-mRNA-splicing regulator WTAP	WTAP	High	2	44.22	0.295482	0.45878	0.504432
		TRUE	Q15233	Non-POU domain-containing octamer-binding protein	NONO	High	23	54.2	0.342743	0.101759	0.0202971
TRUE		TRUE	cont_C00038	Annexin A5	ANXA5	High	4	35.91	0.109171
		TRUE	Q9GZZ9	Ubiquitin-like modifier-activating enzyme 5	UBA5	Low	0	44.83	0.342642	0.821627	0.843348
		TRUE	P11474	Steroid hormone receptor ERR1	ESRRA	High	4	45.48	2.14553	8.7497e-06	0.000172306
		TRUE	Q9BUL9	Ribonuclease P protein subunit p25	RPP25	Low	1	20.62	0.293883	0.377562	0.512706
		TRUE	Q9NSD4	Zinc finger protein 275	ZNF275	Low	1	48.41	0.293584	0.508739	0.131801
		TRUE	O00193	Small acidic protein	SMAP	High	9	20.32	0.342545	0.288151	0.282024
		TRUE	Q9BYN8	Small ribosomal subunit protein mS26	MRPS26	Low	0	24.2	0.341526	0.546339	0.670574
		TRUE	O95202	Mitochondrial proton/calcium exchanger protein	LETM1	High	2	83.3	0.289412	0.712975	0.69416
		TRUE	Q6GMV3	Putative peptidyl-tRNA hydrolase PTRHD1	PTRHD1	High	3	15.8	-0.179196	0.772496	0.814773
		TRUE	Q00534	Cyclin-dependent kinase 6	CDK6	Low	0	36.92	0.341112	0.642522	0.526628
		TRUE	P20340	Ras-related protein Rab-6A	RAB6A	Low	1	23.58	0.286812	0.696909	0.684872
		TRUE	Q9BRA2	Thioredoxin domain-containing protein 17	TXNDC17	High	3	13.93	-0.299205	0.66946	0.751099
		TRUE	Q86TJ2	Transcriptional adapter 2-beta	TADA2B	Low	0	48.44	0.339053	0.530307	0.555614
		TRUE	Q15583	Homeobox protein TGIF1	TGIF1	High	5	42.99	0.337792	0.134271	0.169291
		TRUE	Q16719	Kynureninase	KYNU	High	4	52.32	-1.32178	0.00136116	0.00557646
		TRUE	P12004	Proliferating cell nuclear antigen	PCNA	High	10	28.75	0.336945	0.453978	0.588805
		TRUE	P62263	Small ribosomal subunit protein uS11	RPS14	High	4	16.26	0.101338	0.704564	0.796809
		TRUE	Q9GZR2	RNA exonuclease 4	REXO4	High	15	46.64	0.335837	0.240514	0.00223768
		TRUE	Q9Y3E5	Peptidyl-tRNA hydrolase 2, mitochondrial	PTRH2	High	3	19.18	0.431594	0.551284	0.674415
		TRUE	Q13523	Serine/threonine-protein kinase PRP4 homolog	PRP4K	High	16	116.92	0.33395	0.149205	0.248684
		TRUE	Q99697	Pituitary homeobox 2	PITX2	Low	1	35.35	0.276429	0.404171	0.540947
		TRUE	O14713	Integrin beta-1-binding protein 1	ITGB1BP1	High	2	21.77	0.276378	0.303801	0.0192731
		TRUE	Q96CW1	AP-2 complex subunit mu	AP2M1	High	2	49.62	0.275451	0.325953	0.459411
		TRUE	O60684	Importin subunit alpha-7	KPNA6	High	2	59.99	0.275322	0.34042	0.0700944
		TRUE	Q7L8L6	FAST kinase domain-containing protein 5, mitochondrial	FASTKD5	Low	0	86.52	0.332399	0.644188	0.672306
		TRUE	Q8N5C6	S1 RNA-binding domain-containing protein 1	SRBD1	High	11	111.71	0.327577	0.156718	0.0131343
		TRUE	P13693	Translationally-controlled tumor protein	TPT1	High	5	19.58	0.327253	0.743078	0.828302
		TRUE	Q9NW13	RNA-binding protein 28	RBM28	High	15	85.68	0.327204	0.0914696	0.00120354
		TRUE	Q04917	14-3-3 protein eta	YWHAH	High	3	28.2	0.0640834	0.938095	0.963303
		TRUE	O60762	Dolichol-phosphate mannosyltransferase subunit 1	DPM1	Low	1	29.62	0.271104	0.679252	0.699558
		TRUE	P63313	Thymosin beta-10	TMSB10	High	3	5.02	-1.04758	0.00177232	0.00684356
		TRUE	Q93100	Phosphorylase b kinase regulatory subunit beta	PHKB	High	2	124.81	0.268765	0.541712	0.666632
		TRUE	Q86WZ6	Zinc finger protein 227	ZNF227	Low	1	91.97	0.266537	0.358034	0.493092
		TRUE	Q9BYI3	Hyccin	HYCC1	Low	0	57.59	0.327126	0.51394	0.357944
		TRUE	Q9BRX8	Peroxiredoxin-like 2A	PRXL2A	Low	1	25.75	0.264996	0.754095	0.448676
		TRUE	Q9H2F5	Enhancer of polycomb homolog 1	EPC1	High	8	93.41	0.324985	0.291414	0.419401
		TRUE	Q8IV48	3'-5' exoribonuclease 1	ERI1	Low	0	40.04	0.324674	0.630698	0.652055
		TRUE	Q8N6R0	eEF1A lysine and N-terminal methyltransferase	METTL13	Low	0	78.72	0.318852	0.455056	0.0629587
		TRUE	P05166	Propionyl-CoA carboxylase beta chain, mitochondrial	PCCB	Low	0	58.18	0.315637	0.638291	0.746088
		TRUE	P53582	Methionine aminopeptidase 1	METAP1	Low	0	43.19	0.314443	0.594193	0.426237
		TRUE	P46779	Large ribosomal subunit protein eL28	RPL28	High	4	15.74	-0.280931	0.17369	0.226549
		TRUE	P33552	Cyclin-dependent kinases regulatory subunit 2	CKS2	High	2	9.85	0.254603	0.37283	0.508688
		TRUE	Q9BTA9	WW domain-containing adapter protein with coiled-coil	WAC	High	16	70.68	0.313003	0.267517	0.390422
		TRUE	Q9UQL6	Histone deacetylase 5	HDAC5	Low	1	121.9	0.253796	0.50896	0.63942
		TRUE	P27695	DNA repair nuclease/redox regulator APEX1	APEX1	High	4	35.53	0.119476	0.737906	0.824087
		TRUE	Q9BSJ5	Mitochondrial nucleoid-associated protein 1	MTNAP1	High	7	67.27	0.31256	0.224226	0.260786
		TRUE	Q9NZH6	Interleukin-37	IL37	High	2	24.11	0.252686	0.734807	0.733303
		TRUE	O15372	Eukaryotic translation initiation factor 3 subunit H	EIF3H	High	9	39.91	0.311332	0.163795	0.0697175
		TRUE	P54652	Heat shock-related 70 kDa protein 2	HSPA2	High	22	69.98	0.308595	0.349329	0.124494
		TRUE	O14776	Transcription elongation regulator 1	TCERG1	High	30	123.82	0.307722	0.141172	0.23761
		TRUE	Q8NCA5	Protein FAM98A	FAM98A	Low	1	55.24	0.248488	0.450669	0.223365
		TRUE	Q01105	Protein SET	SET	High	6	33.47	0.305407	0.0979997	0.178565
		TRUE	O60930	Ribonuclease H1	RNASEH1	Low	1	32.04	0.24756	0.456084	0.0857101
		TRUE	Q9Y3D9	Small ribosomal subunit protein mS23	MRPS23	High	2	21.76	0.247493	0.53409	0.660992
		TRUE	P31150	Rab GDP dissociation inhibitor alpha	GDI1	Low	1	50.55	0.246521	0.626847	0.737999
		TRUE	O15294	UDP-N-acetylglucosamine--peptide N-acetylglucosaminyltransferase 110 kDa subunit	OGT	High	10	116.85	0.305401	0.0914867	0.118685
		TRUE	Q86U42	Polyadenylate-binding protein 2	PABPN1	High	7	32.73	0.305286	0.0676855	0.0129099
		TRUE	O75843	AP-1 complex subunit gamma-like 2	AP1G2	Low	0	87.06	0.303522	0.566687	0.689198
		TRUE	Q92804	TATA-binding protein-associated factor 2N	TAF15	High	11	61.79	0.303056	0.273139	0.397483
		TRUE	Q6ZUT1	Uncharacterized protein NKAPD1	NKAPD1	High	3	34.09	0.883849	0.000702302	0.00338766
		TRUE	Q16670	Zinc finger and SCAN domain-containing protein 26	ZSCAN26	High	5	55.22	0.302945	0.317234	0.450183
		TRUE	P32969	Large ribosomal subunit protein uL6	RPL9	High	4	21.85	0.388473	0.222326	0.339321
		TRUE	Q8N108	Mesoderm induction early response protein 1	MIER1	High	5	57.95	0.302655	0.165106	0.170785
		TRUE	P51991	Heterogeneous nuclear ribonucleoprotein A3	HNRNPA3	High	9	39.57	0.302551	0.240131	0.210427
		TRUE	Q06546	GA-binding protein alpha chain	GABPA	High	6	51.26	0.302263	0.259071	0.0602848
		TRUE	Q9NR50	Translation initiation factor eIF2B subunit gamma	EIF2B3	High	3	50.21	-0.09035	0.722162	0.734169
		TRUE	Q8IX90	Spindle and kinetochore-associated protein 3	SKA3	High	2	46.33	0.241678	0.464587	0.261219
TRUE		TRUE	cont_C00039	Protease 1		High	26	68.08	-0.170151
		TRUE	Q92560	Ubiquitin carboxyl-terminal hydrolase BAP1	BAP1	High	6	80.31	0.302145	0.263791	0.0419863
		TRUE	Q9HAV7	GrpE protein homolog 1, mitochondrial	GRPEL1	High	3	24.26	-0.141726	0.876328	0.913027
		TRUE	P51151	Ras-related protein Rab-9A	RAB9A	Low	1	22.82	0.240492	0.828502	0.370752
		TRUE	P09382	Galectin-1	LGALS1	High	3	14.71	-0.270804	0.6466	0.741873
		TRUE	Q53GS9	Ubiquitin carboxyl-terminal hydrolase 39	USP39	High	8	65.34	0.300839	0.176889	0.00364351
		TRUE	Q9UMS4	Pre-mRNA-processing factor 19	PRPF19	High	5	55.15	0.30042	0.658085	0.609189
		TRUE	Q9UHI6	Probable ATP-dependent RNA helicase DDX20	DDX20	High	5	92.18	0.299931	0.306375	0.0842633
		TRUE	P13682	Zinc finger protein 35	ZNF35	High	4	59.05	0.391899	0.243748	0.363751
		TRUE	Q86UE8	Serine/threonine-protein kinase tousled-like 2	TLK2	High	17	87.61	0.298702	0.104081	0.129472
		TRUE	Q9H9E3	Conserved oligomeric Golgi complex subunit 4	COG4	Low	1	89.03	0.235778	0.64913	0.72762
		TRUE	Q7Z4V5	Hepatoma-derived growth factor-related protein 2	HDGFL2	High	10	74.27	0.295431	0.112982	0.19973
		TRUE	Q9P035	Very-long-chain (3R)-3-hydroxyacyl-CoA dehydratase 3	HACD3	High	2	43.13	0.23468	0.661394	0.636059
		TRUE	P52926	High mobility group protein HMGI-C	HMGA2	High	2	11.83	0.233083	0.462004	0.0329208
		TRUE	Q8IYH5	ZZ-type zinc finger-containing protein 3	ZZZ3	High	3	101.96	0.170785	0.636733	0.74503
		TRUE	Q9P2R7	Succinate--CoA ligase [ADP-forming] subunit beta, mitochondrial	SUCLA2	High	10	50.29	0.294922	0.364671	0.298892
		TRUE	Q52LJ0	Protein FAM98B	FAM98B	Low	1	45.52	0.231158	0.691783	0.433123
		TRUE	P14678	Small nuclear ribonucleoprotein-associated proteins B and B'	SNRPB	High	5	24.59	0.294358	0.184726	0.00236635
		TRUE	Q5HYC2	Uncharacterized bromodomain-containing protein 10	BRD10	Low	1	227.95	0.230238	0.545618	0.0882662
		TRUE	P28749	Retinoblastoma-like protein 1	RBL1	High	16	120.77	0.293921	0.157263	0.258223
		TRUE	P17676	CCAAT/enhancer-binding protein beta	CEBPB	High	10	36.08	0.293234	0.140896	0.0210229
		TRUE	Q9H0V9	VIP36-like protein	LMAN2L	Low	1	39.69	0.228829	0.712658	0.686685
		TRUE	P38159	RNA-binding motif protein, X chromosome	RBMX	High	7	42.31	0.287866	0.271339	0.278749
		TRUE	Q9NVX0	HAUS augmin-like complex subunit 2	HAUS2	Low	1	26.92	0.228107	0.568825	0.200401
		TRUE	P25705	ATP synthase F(1) complex subunit alpha, mitochondrial	ATP5F1A	High	17	59.71	0.281813	0.358209	0.493092
		TRUE	P52298	Nuclear cap-binding protein subunit 2	NCBP2	Low	1	17.99	0.226634	0.467729	0.0517467
		TRUE	P49643	DNA primase large subunit	PRIM2	High	10	58.77	0.280287	0.200886	0.312288
		TRUE	Q9NVM6	DnaJ homolog subfamily C member 17	DNAJC17	High	6	34.67	0.280279	0.229874	0.31187
		TRUE	Q53H47	Histone-lysine N-methyltransferase SETMAR	SETMAR	Low	1	77.98	0.224313	0.589399	0.270225
		TRUE	Q96A72	Protein mago nashi homolog 2	MAGOHB	High	10	17.26	0.280072	0.10869	0.104155
		TRUE	Q8NDZ2	SUMO-interacting motif-containing protein 1	SIMC1	Low	0	96.78	0.279554	0.507488	0.638448
		TRUE	Q96JP2	Unconventional myosin-XVB	MYO15B	Low	1	337.98	0.222387	0.631527	0.661909
		TRUE	Q15691	Microtubule-associated protein RP/EB family member 1	MAPRE1	High	12	29.98	0.278544	0.101689	0.000822414
		TRUE	P19525	Interferon-induced, double-stranded RNA-activated protein kinase	EIF2AK2	High	11	62.06	0.278106	0.17848	0.014792
		TRUE	Q02297	Pro-neuregulin-1, membrane-bound isoform	NRG1	High	7	70.35	0.274477	0.2545	0.37611
		TRUE	Q96BW5	N-acetyltaurine hydrolase	PTER	Low	1	38.99	0.220335	0.537518	0.270477
		TRUE	Q9NV56	MRG/MORF4L-binding protein	MRGBP	High	5	22.4	0.272285	0.224185	0.341308
		TRUE	Q9UKV3	Apoptotic chromatin condensation inducer in the nucleus	ACIN1	High	57	151.77	0.272221	0.414446	0.0905719
		TRUE	P09234	U1 small nuclear ribonucleoprotein C	SNRPC	Low	1	17.38	0.220224	0.510538	0.00358114
		TRUE	P54259	Atrophin-1	ATN1	High	7	125.34	0.272191	0.19628	0.00333081
		TRUE	Q9UQR0	Sex comb on midleg-like protein 2	SCML2	High	16	77.21	0.269863	0.176832	0.0250752
		TRUE	Q9P016	Thymocyte nuclear protein 1	THYN1	High	6	25.68	0.265115	0.149162	0.113291
		TRUE	Q9NTM9	Copper homeostasis protein cutC homolog	CUTC	Low	0	29.32	0.264353	0.568612	0.42609
		TRUE	Q9Y473	Zinc finger protein 175	ZNF175	Low	0	81.56	0.260602	0.735855	0.82286
		TRUE	Q5T8I3	EEIG family member 2	EEIG2	Low	1	39.28	0.216847	0.520748	0.642129
		TRUE	P27707	Deoxycytidine kinase	DCK	High	4	30.5	-0.255221	0.292546	0.399996
		TRUE	Q9P275	Ubiquitin carboxyl-terminal hydrolase 36	USP36	High	27	122.83	0.25834	0.350559	0.000489426
		TRUE	P08559	Pyruvate dehydrogenase E1 component subunit alpha, somatic form, mitochondrial	PDHA1	High	5	43.27	0.256092	0.679448	0.776707
		TRUE	P38919	Eukaryotic initiation factor 4A-III	EIF4A3	High	5	46.84	0.25437	0.371079	0.459411
		TRUE	Q6NS38	DNA oxidative demethylase ALKBH2	ALKBH2	High	3	29.3	1.34204	0.000160695	0.0011537
		TRUE	O95864	Acyl-CoA 6-desaturase	FADS2	Low	1	52.23	0.215127	0.702573	0.795773
		TRUE	O00635	E3 ubiquitin-protein ligase TRIM38	TRIM38	Low	0	53.38	0.253263	0.489913	0.621816
		TRUE	P23443	Ribosomal protein S6 kinase beta-1	RPS6KB1	High	3	59.1	0.201427	0.301894	0.43244
		TRUE	P33993	DNA replication licensing factor MCM7	MCM7	High	7	81.26	0.25317	0.383681	0.518844
		TRUE	P09543	2',3'-cyclic-nucleotide 3'-phosphodiesterase	CNP	High	3	47.55	0.141917	0.758144	0.837364
		TRUE	Q14676	Mediator of DNA damage checkpoint protein 1	MDC1	High	37	226.53	0.251784	0.375492	0.265179
		TRUE	P35250	Replication factor C subunit 2	RFC2	Low	0	39.13	0.250348	0.606811	0.509446
		TRUE	Q13127	RE1-silencing transcription factor	REST	High	10	121.8	0.249906	0.480151	0.612491
		TRUE	Q9NNW5	tRNA (34-2'-O)-methyltransferase regulator WDR6	WDR6	Low	1	121.65	0.213025	0.579191	0.0193121
		TRUE	Q07666	KH domain-containing, RNA-binding, signal transduction-associated protein 1	KHDRBS1	High	8	48.2	0.248216	0.227427	0.0365307
		TRUE	Q96M96	FYVE, RhoGEF and PH domain-containing protein 4	FGD4	Low	0	86.57	0.246	0.744375	0.305008
		TRUE	Q9NP79	Vacuolar protein sorting-associated protein VTA1 homolog	VTA1	Low	0	33.86	0.245652	0.721209	0.679364
		TRUE	Q15021	Condensin complex subunit 1	NCAPD2	Low	1	157.08	0.211791	0.592034	0.710192
		TRUE	P55795	Heterogeneous nuclear ribonucleoprotein H2	HNRNPH2	Low	1	49.23	0.210658	0.695546	0.511877
		TRUE	P60903	Protein S100-A10	S100A10	High	3	11.2	-0.509938	0.584676	0.704325
		TRUE	Q9UBX3	Mitochondrial dicarboxylate carrier	SLC25A10	Low	1	31.26	0.209344	0.56247	0.489935
		TRUE	O43159	Ribosomal RNA-processing protein 8	RRP8	High	6	50.68	0.244984	0.219667	0.00371803
TRUE		TRUE	cont_C00073	Chymotrypsinogen B		Low	1	25.74	0.209124
		TRUE	Q99426	Tubulin-folding cofactor B	TBCB	High	3	27.31	-0.687655	0.0261422	0.0606181
		TRUE	P41223	Protein BUD31 homolog	BUD31	High	2	16.99	0.20865	0.498568	0.287575
		TRUE	Q9H7Z7	Prostaglandin E synthase 2	PTGES2	High	2	41.92	0.20838	0.875028	0.561187
		TRUE	Q8IUZ5	5-phosphohydroxy-L-lysine phospho-lyase	PHYKPL	Low	1	49.68	0.208194	0.256807	0.0102401
		TRUE	Q6UWZ7	BRCA1-A complex subunit Abraxas 1	ABRAXAS1	High	6	46.63	0.244645	0.342447	0.0770361
		TRUE	Q9Y237	Peptidyl-prolyl cis-trans isomerase NIMA-interacting 4	PIN4	High	2	13.8	0.206197	0.424273	0.401507
		TRUE	Q9NZJ0	Denticleless protein homolog	DTL	High	7	79.42	0.244037	0.237966	0.0166914
		TRUE	A0A804HLA8	Guanine nucleotide-binding protein G(I)/G(S)/G(O) subunit gamma-5B	GNG5B	Low	1	7.25	0.205655	0.827514	0.736206
		TRUE	Q96DT6	Cysteine protease ATG4C	ATG4C	Low	1	52.46	0.20527	0.439305	0.193559
		TRUE	O00255	Menin	MEN1	High	3	67.45	1.00879	0.00325443	0.0109391
		TRUE	Q9Y508	E3 ubiquitin-protein ligase RNF114	RNF114	High	3	25.68	-0.354576	0.160072	0.261989
		TRUE	P39023	Large ribosomal subunit protein uL3	RPL3	High	15	46.08	0.243803	0.122432	0.148042
		TRUE	O15446	DNA-directed RNA polymerase I subunit RPA34	POLR1G	High	5	54.95	0.241806	0.507432	0.0313746
		TRUE	O00567	Nucleolar protein 56	NOP56	High	9	66.01	0.241301	0.373374	0.0834155
		TRUE	Q9BWC9	Coiled-coil domain-containing protein 106	CCDC106	High	4	32.01	2.25152	6.93171e-05	0.000628255
		TRUE	P62424	Large ribosomal subunit protein eL8	RPL7A	High	13	29.98	0.240898	0.247193	0.352275
		TRUE	Q9H0A0	RNA cytidine acetyltransferase	NAT10	High	18	115.66	0.239302	0.380598	0.00254914
		TRUE	P84101	Small EDRK-rich factor 2	SERF2	High	2	6.9	0.198469	0.609372	0.476233
		TRUE	P68371	Tubulin beta-4B chain	TUBB4B	High	15	49.8	0.239132	0.624656	0.737047
		TRUE	Q8NF64	Zinc finger MIZ domain-containing protein 2	ZMIZ2	Low	1	96.48	0.197734	0.535945	0.353512
		TRUE	Q07021	Complement component 1 Q subcomponent-binding protein, mitochondrial	C1QBP	High	5	31.34	0.239057	0.799156	0.866495
		TRUE	Q5TFE4	5'-nucleotidase domain-containing protein 1	NT5DC1	High	3	51.81	-0.621443	0.0161672	0.0409832
		TRUE	P07737	Profilin-1	PFN1	High	5	15.04	0.238927	0.747578	0.723546
		TRUE	P30048	Thioredoxin-dependent peroxide reductase, mitochondrial	PRDX3	High	4	27.68	-0.408254	0.396839	0.532539
		TRUE	Q04837	Single-stranded DNA-binding protein, mitochondrial	SSBP1	Low	0	17.25	0.238481	0.791631	0.626376
		TRUE	P33991	DNA replication licensing factor MCM4	MCM4	High	12	96.5	0.236906	0.225801	0.343363
		TRUE	Q9NXF1	Testis-expressed protein 10	TEX10	High	8	105.61	0.233009	0.224984	0.00358454
		TRUE	Q9Y224	RNA transcription, translation and transport factor protein	RTRAF	High	6	28.05	0.231553	0.160973	0.0731551
		TRUE	Q96GA3	Protein LTV1 homolog	LTV1	High	7	54.82	0.23063	0.305915	0.00396715
		TRUE	Q15417	Calponin-3	CNN3	High	10	36.39	0.229274	0.23587	0.355315
		TRUE	Q5TB80	Centrosomal protein of 162 kDa	CEP162	Low	1	161.84	0.186774	0.847166	0.353154
		TRUE	Q16763	Ubiquitin-conjugating enzyme E2 S	UBE2S	High	2	23.83	0.186482	0.632075	0.381595
		TRUE	P02794	Ferritin heavy chain	FTH1	Low	1	21.21	0.184005	0.71704	0.807355
		TRUE	P69849	BOS complex subunit NOMO3	NOMO3	High	2	134.05	0.183904	0.684939	0.563827
		TRUE	O00629	Importin subunit alpha-3	KPNA4	High	2	57.85	0.183459	0.347586	0.00829589
		TRUE	Q96C00	Zinc finger and BTB domain-containing protein 9	ZBTB9	High	3	50.57	1.16057	0.00265514	0.00938752
		TRUE	P51153	Ras-related protein Rab-13	RAB13	High	3	22.76	-0.0496599	0.818933	0.877551
		TRUE	Q9NXV6	CDKN2A-interacting protein	CDKN2AIP	High	26	61.09	0.228952	0.30147	0.0218646
		TRUE	Q9NYB0	Telomeric repeat-binding factor 2-interacting protein 1	TERF2IP	High	5	44.23	0.228138	0.445654	0.0509875
		TRUE	Q9BWE0	DNA-binding protein REPIN1	REPIN1	Low	1	63.53	0.181803	0.49127	0.451977
		TRUE	Q92664	Transcription factor IIIA	GTF3A	High	7	41.49	0.227394	0.210281	0.00677662
		TRUE	Q14151	Scaffold attachment factor B2	SAFB2	High	23	107.41	0.225675	0.368973	0.082719
		TRUE	Q14683	Structural maintenance of chromosomes protein 1A	SMC1A	High	9	143.14	0.225097	0.359858	0.396571
		TRUE	Q99747	Gamma-soluble NSF attachment protein	NAPG	High	4	34.72	0.335304	0.202628	0.314832
		TRUE	P46063	ATP-dependent DNA helicase Q1	RECQL	High	27	73.41	0.2238	0.248738	0.370109
		TRUE	Q9BWD1	Acetyl-CoA acetyltransferase, cytosolic	ACAT2	High	3	41.32	-0.883982	0.0264077	0.0611097
		TRUE	Q96QR8	Transcriptional regulator protein Pur-beta	PURB	Low	0	33.22	0.223201	0.721355	0.427918
		TRUE	P49756	RNA-binding protein 25	RBM25	High	30	100.12	0.222302	0.252759	0.374264
		TRUE	O43829	Zinc finger and BTB domain-containing protein 14	ZBTB14	High	4	50.92	-0.115331	0.704708	0.796809
		TRUE	Q9NZM4	BRD4-interacting chromatin-remodeling complex-associated protein	BICRA	High	9	158.39	0.221046	0.376335	0.0893944
		TRUE	P86790	Vacuolar fusion protein CCZ1 homolog B	CCZ1B	High	9	55.83	0.220523	0.378299	0.328682
		TRUE	Q9H8H2	ATP-dependent DNA helicase DDX31	DDX31	High	17	94.03	0.220317	0.222604	0.000226076
		TRUE	P21359	Neurofibromin	NF1	High	2	319.17	0.1737	0.57244	0.135251
		TRUE	O14777	Kinetochore protein NDC80 homolog	NDC80	High	2	73.87	0.173487	0.625758	0.245424
		TRUE	P50454	Serpin H1	SERPINH1	High	6	46.41	0.220246	0.471106	0.604837
		TRUE	Q9NY27	Serine/threonine-protein phosphatase 4 regulatory subunit 2	PPP4R2	High	9	46.87	0.219533	0.368236	0.186047
		TRUE	Q9H0W8	Nonsense-mediated mRNA decay factor SMG9	SMG9	High	3	57.61	-1.10509	0.000577571	0.00290887
		TRUE	Q9Y421	Protein FAM32A	FAM32A	High	4	13.17	0.436653	0.0425232	0.0907692
		TRUE	Q9Y320	Thioredoxin-related transmembrane protein 2	TMX2	High	3	34.02	-0.37091	0.463393	0.597453
		TRUE	P62841	Small ribosomal subunit protein uS19	RPS15	High	2	17.03	0.168873	0.767801	0.812813
		TRUE	P09417	Dihydropteridine reductase	QDPR	Low	1	25.77	0.166701	0.753981	0.835486
		TRUE	Q92794	Histone acetyltransferase KAT6A	KAT6A	High	14	224.89	0.219366	0.453411	0.588571
		TRUE	P51812	Ribosomal protein S6 kinase alpha-3	RPS6KA3	High	5	83.68	0.218874	0.281897	0.0185549
		TRUE	P60891	Ribose-phosphate pyrophosphokinase 1	PRPS1	High	4	34.81	-0.0924118	0.831541	0.889566
		TRUE	O95453	Poly(A)-specific ribonuclease PARN	PARN	High	14	73.4	0.217918	0.257488	0.379176
		TRUE	Q9Y2D9	Zinc finger protein 652	ZNF652	High	5	69.7	0.217639	0.465264	0.420176
		TRUE	P62753	Small ribosomal subunit protein eS6	RPS6	High	10	28.66	0.216688	0.274875	0.399501
		TRUE	P07992	DNA excision repair protein ERCC-1	ERCC1	High	6	32.54	0.216617	0.243104	0.0605467
		TRUE	P42229	Signal transducer and activator of transcription 5A	STAT5A	High	3	90.59	-0.387564	0.0979131	0.178478
		TRUE	O15234	Protein CASC3	CASC3	Low	0	76.23	0.216491	0.481888	0.394069
		TRUE	O43169	Cytochrome b5 type B	CYB5B	High	3	16.68	-0.228103	0.682128	0.778796
		TRUE	Q9Y262	Eukaryotic translation initiation factor 3 subunit L	EIF3L	High	2	66.68	0.159807	0.792835	0.861892
		TRUE	P39748	Flap endonuclease 1	FEN1	High	11	42.57	0.215545	0.158391	0.0106469
		TRUE	P05549	Transcription factor AP-2-alpha	TFAP2A	High	3	48.03	1.55299	0.000392052	0.00219742
		TRUE	Q4G0J3	La-related protein 7	LARP7	High	28	66.86	0.215104	0.332984	0.46717
		TRUE	Q15637	Splicing factor 1	SF1	High	12	68.29	0.214928	0.135459	0.18898
		TRUE	Q9C0B7	Transport and Golgi organization protein 6 homolog	TANGO6	High	2	120.67	0.155664	0.539198	0.230777
		TRUE	P52272	Heterogeneous nuclear ribonucleoprotein M	HNRNPM	High	15	77.46	0.214909	0.181113	0.145272
		TRUE	Q01085	Nucleolysin TIAR	TIAL1	High	5	41.56	0.214579	0.334452	0.458091
		TRUE	Q13564	NEDD8-activating enzyme E1 regulatory subunit	NAE1	High	4	60.21	-0.306024	0.148954	0.248602
		TRUE	Q96HS1	Serine/threonine-protein phosphatase PGAM5, mitochondrial	PGAM5	High	3	31.98	0.291162	0.190295	0.300265
		TRUE	Q86VW0	SEC14 domain and spectrin repeat-containing protein 1	SESTD1	High	4	79.3	0.650333	0.0597602	0.119573
		TRUE	Q6SJ93	Serine protease FAM111B	FAM111B	High	12	84.62	0.214571	0.47226	0.166808
		TRUE	Q9NXC5	GATOR2 complex protein MIOS	MIOS	High	5	98.52	0.214121	0.386448	0.00203028
		TRUE	Q5BJD5	Transmembrane protein 41B	TMEM41B	Low	1	32.49	0.148625	0.768111	0.542589
		TRUE	O95067	G2/mitotic-specific cyclin-B2	CCNB2	High	2	45.25	0.14828	0.52682	0.00195842
		TRUE	Q14684	Ribosomal RNA processing protein 1 homolog B	RRP1B	High	20	84.38	0.213654	0.507214	0.000457942
		TRUE	Q9H6E5	Speckle targeted PIP5K1A-regulated poly(A) polymerase	TUT1	Low	1	93.79	0.147101	0.799146	0.582923
		TRUE	P09874	Poly [ADP-ribose] polymerase 1	PARP1	High	37	113.01	0.212841	0.641259	0.646907
		TRUE	P31153	S-adenosylmethionine synthase isoform type-2	MAT2A	High	9	43.63	0.209997	0.500705	0.536022
		TRUE	O00534	von Willebrand factor A domain-containing protein 5A	VWA5A	Low	0	86.43	0.209188	0.791296	0.861244
		TRUE	Q9UBI6	Guanine nucleotide-binding protein G(I)/G(S)/G(O) subunit gamma-12	GNG12	Low	1	8	0.14653	0.773472	0.847701
		TRUE	Q13263	Transcription intermediary factor 1-beta	TRIM28	High	25	88.49	0.208869	0.129618	0.041572
		TRUE	Q9H6R0	ATP-dependent RNA helicase DHX33	DHX33	Low	0	78.82	0.20733	0.743472	0.828539
		TRUE	O00425	Insulin-like growth factor 2 mRNA-binding protein 3	IGF2BP3	High	8	63.67	0.206042	0.261645	0.0179386
		TRUE	P78318	Immunoglobulin-binding protein 1	IGBP1	High	14	39.2	0.204885	0.318785	0.119512
		TRUE	P62979	Ubiquitin-ribosomal protein eS31 fusion protein	RPS27A	High	5	17.95	0.203714	0.444132	0.580651
		TRUE	Q13637	Ras-related protein Rab-32	RAB32	Low	1	24.98	0.142284	0.630281	0.20266
		TRUE	Q96DN5	TBC1 domain family member 31	TBC1D31	Low	0	124.11	0.202958	0.795441	0.863902
		TRUE	Q9NX70	Mediator of RNA polymerase II transcription subunit 29	MED29	High	5	21.06	0.201773	0.39088	0.377887
		TRUE	P23771	Trans-acting T-cell-specific transcription factor GATA-3	GATA3	Low	1	47.89	0.141577	0.808653	0.643302
		TRUE	Q96AT1	Uncharacterized protein KIAA1143	KIAA1143	High	15	17.45	0.198814	0.370172	0.159559
		TRUE	P11142	Heat shock cognate 71 kDa protein	HSPA8	High	16	70.85	0.198235	0.500934	0.121788
		TRUE	O95229	Outer kinetochore KNL1 complex subunit ZWINT	ZWINT	High	6	31.27	0.196401	0.322874	0.455915
		TRUE	Q15020	Squamous cell carcinoma antigen recognized by T-cells 3	SART3	High	36	109.87	0.194295	0.408953	0.157518
		TRUE	P34896	Serine hydroxymethyltransferase, cytosolic	SHMT1	Low	1	53.05	0.136379	0.564998	0.68751
		TRUE	P61024	Cyclin-dependent kinases regulatory subunit 1	CKS1B	High	2	9.65	0.135407	0.637125	0.338221
		TRUE	Q13042	Cell division cycle protein 16 homolog	CDC16	High	2	71.61	0.134434	0.734587	0.822046
		TRUE	Q6V0I7	Protocadherin Fat 4	FAT4	Low	1	542.35	0.133911	0.840137	0.686921
		TRUE	P54920	Alpha-soluble NSF attachment protein	NAPA	Low	0	33.21	0.192932	0.768286	0.804214
		TRUE	Q9NPI1	Bromodomain-containing protein 7	BRD7	High	14	74.09	0.192012	0.548902	0.387265
		TRUE	Q6NW34	Nucleolus and neural progenitor protein	NEPRO	High	9	64.51	0.190632	0.512257	0.0171167
		TRUE	Q96GX2	Ataxin-7-like protein 3B	ATXN7L3B	Low	1	10.76	0.132388	0.699937	0.693251
		TRUE	O14907	Tax1-binding protein 3	TAX1BP3	High	2	13.73	0.132184	0.439607	0.0364716
[truncated: 2,700 more rows]

## Sheet: IP-MS_U14(HVV6A)
Contaminant	POI	UniqueMatch	Accession	Genes	Confidence	Trusted Peptides	MW[kDa]	LFC (U14 vs Empty)	pval	min_padj
	TRUE	TRUE	Q69549	U14	High	40	71.36	10.7265	0.00118	0.0300251
	TRUE	TRUE	P04637	TP53	High	29	43.63	9.73522	0.000497	0.0196121
		TRUE	O95071	UBR5	High	153	309.16	8.36157	0.000737	0.0238054
TRUE	TRUE	TRUE	cont_T00017		High	2	1.42	8.16492
		TRUE	P20794	MAK	Low	1	70.54	7.16368	4.26e-07	0.000557656
		TRUE	Q99550	MPHOSPH9	High	49	132.94	6.67381	9.28e-07	0.000713222
		TRUE	Q5SZL2	CEP85L	High	41	91.75	6.24831	1.02e-06	0.000713222
		TRUE	Q9P2D6	FAM135A	Low	1	169.73	6.05003	7.86e-06	0.00228422
		TRUE	Q9HCM1	RESF1	High	64	194.74	6.01168	1.61e-05	0.00317799
		TRUE	O15151	MDM4	High	22	54.83	5.61402	3.54e-05	0.00530815
		TRUE	Q92604	LPGAT1	High	9	43.06	5.05124	2.89e-07	0.000557656
		TRUE	Q68CZ1	RPGRIP1L	High	56	151.11	4.96531	4.38e-07	0.000557656
		TRUE	Q96G74	OTUD5	High	24	60.59	4.88546	1.81e-06	0.00103765
		TRUE	Q9BVL2	NUP58	Low	1	60.86	4.78653	0.000123	0.00912494
		TRUE	Q99698	LYST	High	2	428.87	4.73515	0.00905	0.0772389
		TRUE	Q96JB3	HIC2	Low	1	66.11	4.68669	3.18e-05	0.0048883
		TRUE	Q00987	MDM2	High	15	55.2	4.49869	2.69e-05	0.0045743
		TRUE	O15259	NPHP1	High	23	83.25	4.43564	2.41e-07	0.000557656
		TRUE	Q9NRP4	SDHAF3	High	7	14.64	4.37501	7.98e-06	0.00228422
		TRUE	Q14149	MORC3	High	45	107.05	4.36318	2.01e-06	0.00105321
		TRUE	P30825	SLC7A1	High	4	67.59	4.15471	0.0103	0.083092
		TRUE	O75161	NPHP4	High	52	157.5	4.10775	4.43e-07	0.000557656
		TRUE	Q2TAY7	SMU1	High	23	57.51	4.03622	3.82e-06	0.00171726
TRUE		TRUE	cont_C00161	KRT79	High	2	57.8	3.99534
		TRUE	P22090	RPS4Y1	Low	1	29.44	3.78449	3.08e-05	0.00484514
		TRUE	Q86WV5	TEN1	High	3	13.85	3.61477	0.000455	0.0186731
		TRUE	Q13123	IK	High	29	65.56	3.59515	4.46e-06	0.0018726
TRUE		TRUE	cont_C00120	KRT19	High	27	44.08	3.58604
		TRUE	Q9NQH7	XPNPEP3	High	14	57	3.57047	0.000158	0.0104641
		TRUE	Q9NXL2	ARHGEF38	Low	1	89.02	3.53821	6.93e-06	0.00218256
		TRUE	Q9H668	STN1	High	15	42.09	3.50997	1.54e-05	0.00313354
		TRUE	Q7Z4G4	TRMT11	High	12	53.39	3.49637	8.74e-07	0.000713222
		TRUE	Q8IWT3	CUL9	High	52	281.05	3.34267	2.05e-05	0.00369374
		TRUE	Q6ZVD8	PHLPP2	High	24	146.66	3.32642	0.00411	0.0509976
		TRUE	P17252	PRKCA	High	27	76.7	3.20602	0.105	0.292981
		TRUE	Q5JTW2	CEP78	High	21	76.35	3.10831	1.61e-06	0.00101649
		TRUE	Q2NKJ3	CTC1	High	47	134.52	3.0842	8.26e-07	0.000713222
		TRUE	P15144	ANPEP	High	10	109.47	3.0339	0.0361	0.155044
		TRUE	Q7Z333	SETX	High	104	302.69	3.02355	6.09e-06	0.00213025
		TRUE	Q9NUL7	DDX28	High	28	59.54	2.94922	1.7e-05	0.00317799
		TRUE	Q9Y625	GPC6	High	6	62.69	2.94308	0.0745	0.23875
		TRUE	Q9UGT4	SUSD2	High	11	90.15	2.89201	0.0527	0.19272
		TRUE	Q14432	PDE3A	High	2	124.9	2.85241	0.000303	0.0145759
		TRUE	Q86WG5	SBF2	High	55	208.33	2.85055	1.05e-05	0.00276056
		TRUE	Q14999	CUL7	High	34	191.04	2.82683	6.35e-05	0.00713977
		TRUE	Q96QE3	ATAD5	High	70	207.44	2.82195	1.03e-05	0.00276056
		TRUE	Q16352	INA	High	28	55.36	2.64972	0.152	0.366756
		TRUE	Q9NUJ1	ABHD10	High	8	33.91	2.62903	0.000271	0.0137382
		TRUE	P28845	HSD11B1	Low	1	32.38	2.62714	0.304	0.556619
		TRUE	P02511	CRYAB	High	2	20.15	2.60751	0.0385	0.160729
		TRUE	P12107	COL11A1	High	7	180.95	2.59603	0.0748	0.239186
		TRUE	Q7Z6M4	MTERF4	High	11	43.93	2.56615	8.18e-05	0.00780382
		TRUE	P52943	CRIP2	High	6	22.48	2.56088	1.32e-05	0.00289572
		TRUE	O14874	BCKDK	High	7	46.33	2.54954	0.000202	0.0124792
TRUE		TRUE	cont_C00152	KRT6B	High	4	60.03	2.53255
		TRUE	Q8N3V7	SYNPO	High	31	99.4	2.48911	0.0806	0.249305
		TRUE	Q8N9U0	TC2N	High	9	55.25	2.48632	3.74e-05	0.00540498
		TRUE	P08670	VIM	High	45	53.62	2.46458	0.219	0.45752
		TRUE	Q8TE76	MORC4	High	49	106.28	2.45357	5.6e-06	0.00213025
		TRUE	Q9UEY8	ADD3	High	5	79.11	2.44871	0.0061	0.0628592
		TRUE	P20908	COL5A1	High	9	183.45	2.44533	0.159	0.375553
		TRUE	Q7Z7B0	FILIP1	High	14	138.02	2.44328	7.06e-05	0.00755329
		TRUE	A2RUB6	CCDC66	High	3	109.34	2.4366	0.0217	0.117515
		TRUE	P29401	TKT	High	25	67.83	2.41538	2.97e-06	0.00143682
		TRUE	P09327	VIL1	High	25	92.64	2.39597	0.537	0.760408
		TRUE	Q15699	ALX1	Low	1	36.94	2.3893	0.00264	0.0427958
		TRUE	Q8IXB1	DNAJC10	High	23	91.02	2.37837	1.33e-05	0.00289572
TRUE		TRUE	cont_C00117	KRT17	High	10	48.08	2.37671
		TRUE	P63272	SUPT4H1	High	5	13.18	2.373	0.000135	0.00954099
		TRUE	P05997	COL5A2	High	9	144.82	2.35719	0.0356	0.153458
		TRUE	Q96T17	MAP7D2	High	17	81.92	2.35513	8.66e-05	0.00790622
		TRUE	P41235	HNF4A	High	4	52.75	2.32804	0.00167	0.0356771
		TRUE	Q9HC56	PCDH9	High	42	135.98	2.32304	0.000141	0.00981054
		TRUE	Q9BW04	SARG	High	9	63.93	2.3083	3.97e-05	0.00552118
		TRUE	O60566	BUB1B	High	31	119.47	2.29748	6.71e-06	0.00218256
		TRUE	Q12860	CNTN1	High	45	113.25	2.28306	0.276	0.526161
		TRUE	O15231	ZNF185	High	41	73.48	2.27319	0.0301	0.14093
		TRUE	P12830	CDH1	High	6	97.4	2.26376	0.00167	0.0356771
		TRUE	P52926	HMGA2	High	3	11.83	2.25667	0.000895	0.0261886
		TRUE	Q5JSH3	WDR44	High	34	101.3	2.23971	1.72e-05	0.00317799
		TRUE	Q56P03	EAPP	High	3	32.74	2.22533	0.000254	0.0134943
		TRUE	Q8N556	AFAP1	High	26	80.67	2.21911	0.106	0.29439
		TRUE	P17482	HOXB9	Low	0	28.04	2.21523	0.0126	0.0925805
		TRUE	P11021	HSPA5	High	38	72.29	2.2131	1.53e-05	0.00313354
		TRUE	Q8IZT6	ASPM	High	75	409.54	2.20255	1.24e-05	0.00289572
		TRUE	Q9H4L5	OSBPL3	High	35	101.16	2.18617	0.000384	0.017205
TRUE		TRUE	cont_C00115	KRT16	High	17	51.24	2.18202
		TRUE	Q96SB3	PPP1R9B	High	30	89.28	2.16335	0.244	0.490135
		TRUE	O94844	RHOBTB1	High	3	79.37	2.13402	0.00512	0.0579325
		TRUE	Q4KMQ1	TPRN	High	22	75.51	2.13342	0.14	0.349162
TRUE		TRUE	cont_C00298		High	2	49.42	2.11998
		TRUE	Q15276	RABEP1	Low	1	99.23	2.11827	0.021	0.115422
		TRUE	Q8TAD4	SLC30A5	High	4	83.99	2.11817	0.0416	0.167833
		TRUE	Q86YS7	C2CD5	High	30	110.38	2.10513	9.33e-05	0.00827254
		TRUE	Q08431	MFGE8	High	6	43.08	2.09933	0.0863	0.259225
		TRUE	O14949	UQCRQ	High	5	9.9	2.09463	0.364	0.614952
		TRUE	Q13576	IQGAP2	High	33	180.47	2.07853	0.00102	0.0277434
		TRUE	P02671	FGA	High	6	94.91	2.07621	0.00274	0.0435069
		TRUE	Q658P3	STEAP3	High	9	54.57	2.06058	0.00222	0.039974
		TRUE	Q9BRQ6	CHCHD6	High	12	26.44	2.05537	0.191	0.423503
TRUE		TRUE	cont_C00163	KRT7	High	35	51.35	2.05382
		TRUE	O60934	NBN	High	29	84.91	2.0468	1.29e-05	0.00289572
TRUE		TRUE	cont_C00336		Low	1	54.53	2.0453
		TRUE	Q13614	MTMR2	High	13	73.34	2.04134	1.32e-05	0.00289572
		TRUE	Q9Y2X9	ZNF281	High	25	96.85	2.03999	4.53e-05	0.00581766
		TRUE	O60684	KPNA6	High	10	59.99	2.03606	0.000147	0.00993589
		TRUE	P05783	KRT18	High	39	48.03	2.02618	0.271	0.520594
		TRUE	Q8N465	D2HGDH	High	2	56.38	2.02144	0.000563	0.0206099
		TRUE	Q9HBL0	TNS1	High	38	196.9	2.01069	2.84e-05	0.00469974
		TRUE	Q6ZMT4	KDM7A	High	4	106.49	2.00229	0.000996	0.0276404
		TRUE	Q86UT8	CENATAC	High	4	37.95	1.98991	0.00218	0.0397992
		TRUE	P49407	ARRB1	High	3	47.04	1.98391	0.000561	0.0206099
		TRUE	Q9Y2D5	PALM2AKAP2	High	30	122	1.98092	0.252	0.498057
		TRUE	Q9Y6M7	SLC4A7	High	4	135.96	1.97905	0.0398	0.164016
		TRUE	Q9ULJ8	PPP1R9A	High	39	123.27	1.97737	0.291	0.544236
		TRUE	O43813	LANCL1	High	12	45.25	1.96981	0.000117	0.00877629
		TRUE	O14561	NDUFAB1	High	3	17.41	1.96278	0.13	0.335032
		TRUE	Q86Y13	DZIP3	High	2	138.52	1.94877	0.276	0.525864
		TRUE	O00479	HMGN4	High	3	9.53	1.94451	0.000877	0.0259359
		TRUE	O00267	SUPT5H	High	45	120.92	1.93865	2.95e-05	0.00475616
		TRUE	P08571	CD14	High	6	40.05	1.93221	0.0872	0.260796
		TRUE	Q9P2Y4	ZNF219	High	6	76.83	1.93158	0.0025	0.0419223
		TRUE	Q00613	HSF1	High	9	57.22	1.91498	0.000132	0.00954099
		TRUE	Q92570	NR4A3	High	5	68.19	1.91489	0.00135	0.0324615
TRUE		TRUE	cont_C00066	C3	High	4	187.14	1.91082
		TRUE	Q9H7X2	C1orf115	Low	1	15.51	1.90874	7.08e-05	0.00755329
TRUE		TRUE	cont_C00166	KRT8	High	40	53.67	1.90385
		TRUE	Q13495	MAMLD1	Low	1	83.18	1.90339	0.000846	0.0257119
		TRUE	Q9UNN8	PROCR	High	5	26.65	1.89698	0.208	0.445313
		TRUE	O43427	FIBP	High	15	41.85	1.8903	0.000239	0.0131756
		TRUE	Q6ZUT6	CCDC9B	High	11	57.29	1.87999	0.000101	0.00840273
		TRUE	P50238	CRIP1	High	3	8.53	1.87524	5.86e-06	0.00213025
		TRUE	P61289	PSME3	High	11	29.49	1.87507	4.47e-05	0.00581766
		TRUE	Q9UBS3	DNAJB9	High	4	25.5	1.86613	0.0005	0.0196121
		TRUE	P30533	LRPAP1	Low	1	41.44	1.86388	0.0068	0.0662775
		TRUE	Q10588	BST1	High	5	35.7	1.86092	0.139	0.347836
		TRUE	Q16891	IMMT	High	51	83.63	1.84543	0.287	0.539518
		TRUE	P05204	HMGN2	Low	1	9.39	1.84439	4.03e-05	0.00552118
		TRUE	P42830	CXCL5	Low	1	11.96	1.84376	0.000721	0.0235316
		TRUE	P15407	FOSL1	High	6	29.39	1.84021	0.000231	0.0131756
		TRUE	Q9NX63	CHCHD3	High	15	26.14	1.84015	0.295	0.548446
		TRUE	Q8N3Y1	FBXW8	High	9	67.35	1.82394	0.000599	0.0216889
		TRUE	Q8TDN4	CABLES1	High	8	67.56	1.81563	0.000298	0.0144328
		TRUE	C9JLW8	MCRIP1	High	7	10.91	1.80954	0.000436	0.0183658
		TRUE	P0C7P0	CISD3	High	3	14.21	1.80952	0.0213	0.11633
		TRUE	Q13470	TNK1	High	5	72.42	1.80769	0.000241	0.0131756
		TRUE	Q96LW7	CARD19	High	7	25.57	1.80303	0.344	0.596649
		TRUE	O15427	SLC16A3	High	8	49.44	1.80085	0.00847	0.0736845
		TRUE	Q03135	CAV1	High	10	20.46	1.79954	0.364	0.614932
		TRUE	O95994	AGR2	High	5	19.97	1.79937	0.0538	0.194821
		TRUE	Q9H2G4	TSPYL2	High	2	79.39	1.79794	0.000105	0.00854761
		TRUE	P62166	NCS1	High	4	21.86	1.7947	0.268	0.516738
		TRUE	O95049	TJP3	High	12	101.34	1.77528	0.00292	0.0444483
		TRUE	O43707	ACTN4	High	50	104.79	1.77393	0.396	0.641756
		TRUE	P00450	CP	High	10	122.14	1.77083	0.166	0.385745
		TRUE	Q8IUX1	TMEM126B	Low	1	25.93	1.76361	0.11	0.301205
		TRUE	Q15643	TRIP11	High	3	227.45	1.76187	0.0732	0.236685
		TRUE	Q92619	ARHGAP45	Low	1	124.54	1.76147	0.293	0.545901
		TRUE	Q9UBE0	SAE1	High	12	38.43	1.76099	8.06e-05	0.00780382
		TRUE	O60907	TBL1X	High	13	62.46	1.76049	2.13e-05	0.00372544
		TRUE	P47712	PLA2G4A	High	2	85.18	1.75628	0.0881	0.2622
		TRUE	Q3SY69	ALDH1L2	High	16	101.68	1.75612	0.000261	0.0134943
		TRUE	O75431	MTX2	High	8	29.74	1.75506	0.401	0.646226
		TRUE	Q7KZ85	SUPT6H	High	39	198.95	1.75491	0.000154	0.0103042
		TRUE	P50151	GNG10	High	4	7.2	1.7548	0.169	0.391944
		TRUE	Q9Y512	SAMM50	High	23	51.94	1.74832	0.427	0.669298
		TRUE	O15049	N4BP3	High	11	60.43	1.74478	4.98e-05	0.00627441
		TRUE	Q9BYX2	TBC1D2	High	3	105.35	1.7447	0.000176	0.011457
		TRUE	O60437	PPL	High	88	204.62	1.72872	0.0266	0.13161
		TRUE	P05114	HMGN1	High	3	10.65	1.72451	0.000203	0.0124792
		TRUE	P30049	ATP5F1D	High	2	17.48	1.72103	0.127	0.330647
		TRUE	P50452	SERPINB8	High	3	42.74	1.72102	0.00918	0.0777786
		TRUE	Q6PL18	ATAD2	High	12	158.46	1.72043	0.00194	0.0380928
		TRUE	Q96CM3	RPUSD4	High	11	42.18	1.71151	0.000261	0.0134943
		TRUE	Q92817	EVPL	High	95	231.46	1.70663	0.0282	0.135651
		TRUE	Q13393	PLD1	High	26	124.11	1.70454	0.00463	0.0545036
		TRUE	P08603	CFH	High	2	139	1.69562	0.00176	0.0360211
		TRUE	O75317	USP12	High	4	42.83	1.68499	0.000776	0.0247389
		TRUE	Q9NRU3	CNNM1	High	2	104.29	1.68098	0.0208	0.11542
		TRUE	Q96CB9	NSUN4	High	11	43.06	1.67942	5.59e-05	0.00676857
		TRUE	O94929	ABLIM3	High	13	77.75	1.67822	0.217	0.455312
		TRUE	Q96EZ8	MCRS1	High	19	51.77	1.67698	8.65e-05	0.00790622
		TRUE	Q86VK4	ZNF410	High	2	52.08	1.67275	0.00669	0.0661596
		TRUE	Q9H1C4	UNC93B1	Low	1	66.59	1.67147	0.00914	0.0777246
		TRUE	P17096	HMGA1	High	5	11.67	1.67011	0.00299	0.0447182
		TRUE	P10620	MGST1	High	5	17.59	1.66491	0.221	0.460198
		TRUE	Q9BZK7	TBL1XR1	High	15	55.56	1.6637	6.01e-05	0.00701347
		TRUE	Q8TCZ2	CD99L2	High	2	27.97	1.66068	0.000891	0.0261886
		TRUE	Q6NYC8	PPP1R18	High	25	67.9	1.65543	0.279	0.529127
		TRUE	P52294	KPNA1	High	14	60.18	1.6536	0.000204	0.0124792
		TRUE	O43482	OIP5	High	3	24.68	1.64606	0.00245	0.0418644
		TRUE	P98088	MUC5AC	High	9	585.2	1.63644	0.0216	0.117134
TRUE		TRUE	cont_C00119	Krt18	Low	1	47.51	1.63604
		TRUE	P58658	EVA1C	Low	1	49.45	1.63398	0.0031	0.0447182
		TRUE	Q8IUH4	ZDHHC13	High	6	70.81	1.63205	0.0627	0.214833
		TRUE	Q6SZW1	SARM1	Low	1	79.34	1.61431	0.0555	0.198556
		TRUE	P11177	PDHB	High	5	39.21	1.61418	0.000396	0.0173856
		TRUE	P09601	HMOX1	High	9	32.8	1.61344	0.00941	0.0792486
		TRUE	Q03468	ERCC6	High	18	168.31	1.61149	0.00243	0.0417495
		TRUE	Q96AQ6	PBXIP1	High	22	80.59	1.60993	0.000364	0.0167428
		TRUE	Q96NU1	SAMD11	High	5	72.66	1.60857	0.00202	0.0387233
		TRUE	Q13217	DNAJC3	High	12	57.54	1.60718	0.000404	0.0175332
		TRUE	Q8IVT2	MISP	High	50	75.31	1.60633	0.404	0.649527
		TRUE	P35556	FBN2	High	4	314.56	1.59933	0.00614	0.0631379
		TRUE	Q15750	TAB1	High	3	54.61	1.59896	0.0075	0.0692831
		TRUE	Q9C026	TRIM9	High	6	79.13	1.59705	0.000727	0.0236057
		TRUE	Q9GZV4	EIF5A2	Low	1	16.78	1.59414	0.0905	0.266104
		TRUE	Q8TEA8	DTD1	Low	0	23.41	1.58627	0.00607	0.0627371
		TRUE	Q9BY89	KIAA1671	High	97	196.59	1.58524	0.161	0.378756
		TRUE	Q9H2C0	GAN	High	15	67.59	1.57743	0.387	0.634871
		TRUE	P35249	RFC4	High	17	39.66	1.57222	0.000107	0.00863338
		TRUE	A0A024R1R8	TMA7B	Low	1	7.09	1.57191	0.00569	0.0605752
		TRUE	Q9ULF5	SLC39A10	High	2	94.07	1.56908	0.0159	0.101928
		TRUE	P78545	ELF3	High	3	41.43	1.56453	8.53e-05	0.00790622
		TRUE	O14639	ABLIM1	High	40	87.63	1.5643	0.38	0.629062
		TRUE	Q9BZF3	OSBPL6	High	2	106.24	1.56321	0.00233	0.040921
		TRUE	Q13268	DHRS2	High	7	29.91	1.56301	0.00131	0.031903
		TRUE	P35250	RFC2	High	16	39.13	1.55823	7.7e-05	0.00758022
		TRUE	Q9NTJ4	MAN2C1	Low	1	115.76	1.55588	0.00834	0.0730735
TRUE		TRUE	cont_C00320		High	25	50.49	1.55429
		TRUE	P12814	ACTN1	High	59	102.99	1.55299	0.458	0.697451
		TRUE	O95394	PGM3	High	3	59.81	1.55182	0.000454	0.0186731
		TRUE	Q9ULK5	VANGL2	Low	1	59.68	1.54076	0.118	0.314978
		TRUE	Q8TC05	MDM1	High	24	80.69	1.54014	0.000142	0.00981054
		TRUE	O14939	PLD2	High	16	105.92	1.53152	0.0132	0.0951415
		TRUE	P57060	RWDD2B	High	2	36.31	1.52912	0.00182	0.0364019
		TRUE	O94905	ERLIN2	High	13	37.82	1.52433	0.396	0.642267
		TRUE	Q8N9R8	SCAI	High	3	70.35	1.52238	0.0137	0.0967012
		TRUE	P15104	GLUL	High	3	42.04	1.51922	0.0185	0.109279
		TRUE	P55011	SLC12A2	High	36	131.36	1.51255	0.141	0.349663
		TRUE	O15013	ARHGEF10	High	22	151.52	1.5094	0.000437	0.0183658
		TRUE	P48426	PIP4K2A	High	5	46.2	1.50729	0.00328	0.045651
		TRUE	Q9BUT9	MCRIP2	Low	1	17.82	1.507	9.82e-05	0.00840273
		TRUE	P78504	JAG1	Low	1	133.71	1.50474	0.0646	0.218605
		TRUE	Q9NZV1	CRIM1	High	7	113.66	1.49639	0.0031	0.0447182
		TRUE	Q9UNZ5	C19orf53	Low	1	10.57	1.49376	0.0331	0.147827
		TRUE	Q6NXT4	SLC30A6	High	8	51.08	1.49235	0.0659	0.221274
		TRUE	Q9H7U1	CCSER2	High	18	93.49	1.49216	0.00018	0.0115991
		TRUE	Q2V2M9	FHOD3	High	4	158.52	1.49165	0.116	0.311374
		TRUE	Q9UGI8	TES	High	12	47.96	1.48743	0.032	0.145207
		TRUE	O75460	ERN1	High	3	109.67	1.48611	0.0125	0.0925805
		TRUE	Q53EL6	PDCD4	High	5	51.7	1.47856	0.00023	0.0131756
		TRUE	Q9GZM8	NDEL1	High	13	38.35	1.47805	0.0173	0.105766
		TRUE	P02751	FN1	High	17	272.15	1.47398	0.00369	0.0484718
		TRUE	Q96IZ0	PAWR	High	12	36.55	1.47348	0.0234	0.122136
		TRUE	Q8WTP8	AEN	High	4	36.33	1.47334	3.78e-05	0.00540498
		TRUE	Q99959	PKP2	High	34	97.35	1.4733	0.0684	0.226363
		TRUE	Q9HCN8	SDF2L1	High	9	23.58	1.47307	0.000352	0.0164301
		TRUE	Q86YH6	PDSS2	High	3	44.1	1.47137	0.00785	0.0709098
		TRUE	P56381	ATP5F1E	Low	1	5.78	1.4688	0.148	0.360094
		TRUE	Q86UA1	PRPF39	Low	0	78.38	1.46727	0.103	0.289116
		TRUE	Q9H497	TOR3A	High	5	46.17	1.46616	0.0409	0.166629
		TRUE	Q86VQ1	GLCCI1	High	3	57.99	1.45905	0.0171	0.105651
		TRUE	P02792	FTL	High	7	20.01	1.45774	7.56e-05	0.00758022
		TRUE	Q9BW71	HIRIP3	High	5	61.92	1.45624	0.000972	0.0275113
		TRUE	Q9H0H0	INTS2	Low	0	134.24	1.45534	0.0144	0.0976947
		TRUE	Q9BPX5	ARPC5L	High	8	16.93	1.45526	0.454	0.69449
		TRUE	Q9P266	JCAD	High	51	148.26	1.44947	0.0724	0.234866
		TRUE	Q9HC38	GLOD4	High	7	34.77	1.44754	0.000214	0.0128989
		TRUE	P36404	ARL2	High	6	20.86	1.44738	0.00414	0.0512691
		TRUE	P10646	TFPI	Low	1	34.99	1.44688	0.0929	0.271747
		TRUE	O14929	HAT1	High	5	49.51	1.4438	0.00147	0.0342418
		TRUE	Q9Y4B6	DCAF1	High	37	168.9	1.44325	0.174	0.398669
TRUE		TRUE	cont_C00205	LGB	High	6	19.87	1.44095
		TRUE	O94855	SEC24D	High	11	112.94	1.43699	4.18e-05	0.005599
		TRUE	Q9NYA4	MTMR4	High	2	133.27	1.43628	0.00185	0.0369249
		TRUE	Q96RF0	SNX18	High	8	68.85	1.43545	0.0172	0.105766
		TRUE	Q04721	NOTCH2	Low	0	265.23	1.4354	0.139	0.347831
		TRUE	Q9NZH0	GPRC5B	High	2	44.77	1.43168	0.355	0.606425
		TRUE	Q9BV20	MRI1	Low	1	39.13	1.43019	0.123	0.323336
		TRUE	Q13428	TCOF1	High	67	152.02	1.42625	0.00212	0.0395318
		TRUE	P51957	NEK4	High	10	94.54	1.42497	0.000235	0.0131756
		TRUE	O14910	LIN7A	High	4	25.98	1.42358	0.00279	0.0436094
		TRUE	Q9Y2I9	TBC1D30	High	3	102.68	1.42315	0.00133	0.0319884
		TRUE	P08133	ANXA6	Low	1	75.83	1.42276	0.231	0.474497
		TRUE	Q96GX9	APIP	High	2	27.11	1.41811	0.12	0.317329
		TRUE	Q96L58	B3GALT6	High	5	37.11	1.41645	0.0286	0.136938
		TRUE	O60941	DTNB	High	23	71.31	1.41436	7.39e-05	0.00758022
		TRUE	O43570	CA12	High	4	39.43	1.41344	0.0259	0.129364
		TRUE	Q8IYW5	RNF168	Low	0	64.98	1.40816	0.0383	0.160095
		TRUE	Q96G46	DUS3L	High	7	72.55	1.40745	0.000515	0.0196121
		TRUE	P62068	USP46	High	7	42.42	1.40737	0.000129	0.00946158
		TRUE	Q9NYP9	MIS18A	High	8	25.85	1.40699	0.000146	0.00993589
		TRUE	Q96IX5	ATP5MK	High	2	6.45	1.40687	0.000375	0.0169882
		TRUE	Q9NYY3	PLK2	High	2	78.19	1.40566	0.414	0.657964
		TRUE	P78356	PIP4K2B	High	11	47.35	1.40183	0.000719	0.0235316
		TRUE	P68400	CSNK2A1	High	22	45.11	1.40077	0.000509	0.0196121
		TRUE	O15144	ARPC2	High	19	34.31	1.39605	0.503	0.733505
		TRUE	P56945	BCAR1	High	9	93.31	1.39025	0.000398	0.0173856
		TRUE	Q9Y305	ACOT9	High	20	49.87	1.38981	7.26e-05	0.00758022
TRUE		TRUE	cont_C00197	KRT83	Low	1	54.16	1.3898
		TRUE	P21980	TGM2	High	16	77.28	1.38974	0.000334	0.0157782
		TRUE	Q16643	DBN1	High	31	71.39	1.38763	0.537	0.760281
		TRUE	O75822	EIF3J	High	7	29.04	1.38689	0.123	0.322657
		TRUE	O75911	DHRS3	High	5	33.53	1.38611	0.00122	0.0302143
		TRUE	Q15149	PLEC	High	334	531.47	1.38611	0.354	0.606425
		TRUE	Q02297	NRG1	High	9	70.35	1.38586	0.000283	0.0141407
		TRUE	Q8TBZ3	WDR20	High	13	62.85	1.38527	5.86e-05	0.00696048
		TRUE	Q86YV5	PRAG1	High	45	149.53	1.38273	0.000294	0.0143439
		TRUE	P33240	CSTF2	Low	1	60.92	1.38271	0.00103	0.0277434
		TRUE	P07741	APRT	High	7	19.6	1.38064	0.0766	0.241824
		TRUE	Q9BQE4	SELENOS	High	4	21.15	1.37989	0.000101	0.00840273
		TRUE	Q53EZ4	CEP55	High	23	54.15	1.37981	5.29e-05	0.00653033
		TRUE	A6NHQ4	EPOP	Low	1	39.3	1.37869	0.3	0.55305
		TRUE	Q8TCU4	ALMS1	High	36	460.78	1.37763	0.0025	0.0419223
		TRUE	O60285	NUAK1	High	15	74.26	1.37744	0.028	0.135312
		TRUE	Q92743	HTRA1	Low	0	51.25	1.37728	0.0206	0.115241
		TRUE	Q99549	MPHOSPH8	High	16	97.12	1.37358	0.0001	0.00840273
		TRUE	Q2WGJ9	FER1L6	Low	1	209.18	1.37262	0.135	0.341393
		TRUE	Q5T2R2	PDSS1	Low	1	46.23	1.37237	0.000861	0.0257119
		TRUE	Q14442	PIGH	High	3	21.07	1.37029	0.215	0.453975
		TRUE	Q12852	MAP3K12	High	2	93.16	1.36931	0.00176	0.0360211
		TRUE	P13667	PDIA4	High	31	72.89	1.368	6.22e-05	0.0071233
		TRUE	P84101	SERF2	High	3	6.9	1.36558	0.00167	0.0356771
		TRUE	P63096	GNAI1	High	5	40.34	1.36461	0.491	0.725198
		TRUE	Q9Y6A9	SPCS1	Low	1	18.29	1.36418	0.0774	0.243201
		TRUE	Q8IY67	RAVER1	High	5	63.84	1.36274	0.000116	0.00877629
TRUE		TRUE	cont_C00084	AHSG	High	8	38.39	1.36164
TRUE		TRUE	cont_C00081	F5	High	10	248.83	1.36079
		TRUE	Q9UHJ3	SFMBT1	High	2	98.08	1.36053	0.271	0.520272
		TRUE	Q9NRP2	CMC2	Low	1	9.45	1.35882	0.346	0.599159
		TRUE	Q8WVV4	POF1B	High	26	68.02	1.35865	0.00176	0.0360211
		TRUE	Q96AZ6	ISG20	High	3	20.35	1.35446	0.0049	0.0564142
		TRUE	Q68D10	SPTY2D1	High	22	75.55	1.34877	0.000336	0.0157782
		TRUE	Q9HD67	MYO10	High	75	237.2	1.34864	0.0052	0.0581325
		TRUE	Q7Z5G4	GOLGA7	High	5	15.81	1.34343	0.238	0.481413
		TRUE	O60443	GSDME	High	6	54.52	1.337	0.00519	0.0581325
		TRUE	Q99700	ATXN2	High	32	140.2	1.33183	0.000658	0.0231488
		TRUE	Q13613	MTMR1	High	17	74.63	1.33106	0.000569	0.0207142
		TRUE	O43683	BUB1	High	34	122.3	1.32596	0.000201	0.0124792
		TRUE	Q9Y4L1	HYOU1	High	5	111.27	1.32443	0.00493	0.0566798
		TRUE	Q13425	SNTB2	High	26	57.91	1.32307	6.75e-05	0.00746151
		TRUE	P32242	OTX1	High	3	37.3	1.32119	0.00575	0.0610145
		TRUE	P14209	CD99	Low	1	18.84	1.31967	0.00251	0.0419223
		TRUE	P23284	PPIB	High	12	23.73	1.31946	0.000415	0.0178893
		TRUE	Q8TE57	ADAMTS16	Low	1	136.11	1.31916	0.018	0.107978
		TRUE	Q9BTM9	URM1	Low	1	11.37	1.31739	0.00507	0.057681
		TRUE	Q9P227	ARHGAP23	High	8	162.09	1.31386	0.000502	0.0196121
		TRUE	Q6P0N0	MIS18BP1	High	39	129.01	1.31338	0.00159	0.03497
		TRUE	Q96EI5	TCEAL4	High	13	24.63	1.31147	0.000682	0.023475
		TRUE	Q9HC44	GPBP1L1	High	4	52.27	1.31043	0.00842	0.0734535
		TRUE	O43688	PLPP2	High	2	32.55	1.31004	0.395	0.641068
		TRUE	Q13753	LAMC2	High	8	130.89	1.30969	0.00254	0.0419223
		TRUE	Q9P2K6	KLHL42	High	5	56.83	1.30886	0.355	0.606425
		TRUE	O60504	SORBS3	High	24	75.29	1.30877	0.00955	0.0799067
		TRUE	Q969H6	POP5	Low	0	18.81	1.30289	0.000673	0.0234589
		TRUE	P35637	FUS	High	6	53.39	1.30164	0.0036	0.0477931
		TRUE	Q9NZR1	TMOD2	High	13	39.57	1.29983	0.537	0.760408
		TRUE	Q6IMN6	CAPRIN2	High	3	125.85	1.29644	0.0027	0.0431591
		TRUE	P40938	RFC3	High	20	40.53	1.29304	9.83e-05	0.00840273
		TRUE	O00204	SULT2B1	Low	1	41.28	1.29167	0.0296	0.139165
		TRUE	O15265	ATXN7	High	9	95.39	1.29033	0.00232	0.040921
		TRUE	Q969V6	MRTFA	High	19	98.86	1.28735	0.00253	0.0419223
		TRUE	Q9Y6U3	SCIN	High	13	80.44	1.28657	0.141	0.350259
		TRUE	Q9NR81	ARHGEF3	Low	0	59.75	1.28582	0.018	0.107978
		TRUE	Q9UHB6	LIMA1	High	50	85.17	1.28521	0.504	0.734233
		TRUE	P35219	CA8	Low	0	32.95	1.28347	0.00519	0.0581325
		TRUE	Q14241	ELOA	High	40	87.18	1.28026	0.00105	0.0282118
		TRUE	P19338	NCL	High	34	76.57	1.27865	0.00019	0.0120627
		TRUE	P36873	PPP1CC	High	5	36.96	1.27354	0.181	0.409695
		TRUE	Q6YHK3	CD109	High	24	161.59	1.27136	0.366	0.616491
		TRUE	Q8NCN4	RNF169	High	29	77.15	1.26923	0.000217	0.0128989
		TRUE	Q9UPW5	AGTPBP1	High	37	138.36	1.26676	0.00205	0.0389621
		TRUE	Q01201	RELB	Low	1	62.1	1.26604	0.00603	0.0624675
		TRUE	Q9Y520	PRRC2C	High	72	316.72	1.2643	0.000983	0.0275263
		TRUE	Q96RR1	TWNK	High	20	77.11	1.26375	0.000269	0.0137382
		TRUE	O43313	ATMIN	High	3	88.29	1.26273	0.00827	0.0726121
		TRUE	Q6NS38	ALKBH2	High	2	29.3	1.26199	0.00391	0.0497591
		TRUE	Q92643	PIGK	High	5	45.22	1.26147	0.122	0.320989
		TRUE	P49959	MRE11	High	21	80.54	1.25887	0.000111	0.00871521
		TRUE	Q7Z4N8	P4HA3	High	3	61.09	1.25674	0.00664	0.06593
		TRUE	O00622	CCN1	High	11	42	1.25659	0.000459	0.0186731
		TRUE	Q9HB65	ELL3	High	2	45.33	1.25298	0.00326	0.0455422
		TRUE	P40306	PSMB10	Low	0	28.92	1.25141	0.0121	0.0916124
		TRUE	Q9BTC0	DIDO1	High	79	243.72	1.25005	0.00154	0.0344913
		TRUE	Q6PUV4	CPLX2	High	5	15.38	1.24654	0.0208	0.11542
		TRUE	Q10469	MGAT2	High	5	51.52	1.24653	0.00294	0.0444483
		TRUE	Q7L590	MCM10	High	21	98.12	1.24583	0.00235	0.0409593
		TRUE	Q9UNF0	PACSIN2	High	6	55.7	1.24497	0.201	0.436424
		TRUE	Q8IWB1	ITPRIP	High	5	62.02	1.24492	0.0246	0.125867
		TRUE	O60292	SIPA1L3	High	102	194.49	1.24295	0.000239	0.0131756
		TRUE	Q8TBX8	PIP4K2C	High	14	47.27	1.24151	0.000516	0.0196121
		TRUE	O95208	EPN2	High	8	68.44	1.23799	0.265	0.514316
		TRUE	Q96BT7	ALKBH8	High	2	75.16	1.23749	0.00203	0.0387233
		TRUE	P51636	CAV2	High	3	18.28	1.23497	0.569	0.781894
		TRUE	P33764	S100A3	High	3	11.71	1.23358	0.0021	0.0395318
		TRUE	Q9NUQ6	SPATS2L	High	31	61.69	1.23214	0.000288	0.0142787
		TRUE	P23490	LORICRIN	Low	1	25.74	1.23183	0.192	0.42441
		TRUE	Q92908	GATA6	High	2	59.99	1.23142	0.144	0.354259
		TRUE	Q9NV96	TMEM30A	High	3	40.66	1.23012	0.0342	0.150934
		TRUE	P43155	CRAT	Low	0	70.81	1.22974	0.178	0.40475
		TRUE	P25685	DNAJB1	High	12	38.02	1.2292	0.000111	0.00871521
		TRUE	O14974	PPP1R12A	High	58	115.21	1.22767	0.485	0.71998
		TRUE	P32121	ARRB2	High	13	46.08	1.22761	0.00122	0.0302143
		TRUE	Q96M83	CCDC7	High	2	157.35	1.22718	0.0187	0.109586
		TRUE	P31025	LCN1	Low	0	19.24	1.22684	0.218	0.456636
		TRUE	O14967	CLGN	High	6	69.99	1.22659	0.00659	0.065842
		TRUE	P10586	PTPRF	High	5	212.74	1.22616	0.0433	0.171722
		TRUE	Q08380	LGALS3BP	High	15	65.29	1.22528	0.000134	0.00954099
		TRUE	O75131	CPNE3	High	13	60.09	1.22465	0.00589	0.0618818
		TRUE	Q00535	CDK5	High	10	33.28	1.22294	0.00024	0.0131756
		TRUE	O60674	JAK2	High	5	130.59	1.22155	0.00377	0.0492171
		TRUE	Q3B820	FAM161A	High	12	76.7	1.22152	0.00254	0.0419223
		TRUE	Q9UK61	TASOR	High	54	188.91	1.22028	0.000112	0.00871521
		TRUE	O15511	ARPC5	High	7	16.31	1.21927	0.528	0.753471
		TRUE	P30101	PDIA3	High	23	56.75	1.217	0.00182	0.0364019
		TRUE	Q9Y4X0	AMMECR1	High	3	35.44	1.2166	0.000423	0.0181059
		TRUE	Q8N960	CEP120	High	4	112.57	1.21377	0.237	0.480561
		TRUE	Q9C0C7	AMBRA1	High	22	142.42	1.21148	0.028	0.135345
		TRUE	O75477	ERLIN1	High	11	39.15	1.21002	0.419	0.662884
		TRUE	P29144	TPP2	Low	0	138.26	1.20639	0.0183	0.108461
		TRUE	A6NJ78	METTL15	High	2	46.09	1.2057	0.00258	0.0423464
		TRUE	Q9HD45	TM9SF3	High	11	67.84	1.20473	0.0189	0.110157
		TRUE	Q9H4E7	DEF6	Low	1	73.86	1.20443	0.533	0.757936
		TRUE	Q0ZGT2	NEXN	High	33	80.61	1.20349	0.515	0.74396
		TRUE	Q7Z591	AKNA	Low	1	155.04	1.20344	0.0149	0.0989303
TRUE		TRUE	cont_C00303		Low	1	43.87	1.20329
		TRUE	Q5M775	SPECC1	High	63	118.51	1.20246	0.498	0.729399
		TRUE	Q9C0B9	ZCCHC2	High	17	125.86	1.20199	0.00214	0.0397678
		TRUE	Q9UGC6	RGS17	Low	1	24.34	1.20147	0.212	0.45035
		TRUE	Q9NR55	BATF3	Low	1	14.46	1.20026	0.044	0.172916
		TRUE	Q8NI60	COQ8A	High	3	71.9	1.19985	0.00141	0.0335096
		TRUE	Q5T6F0	DCAF12	High	3	50.49	1.19744	0.00723	0.0682272
		TRUE	Q9HCH0	NCKAP5L	High	3	139.38	1.19593	0.00255	0.0419223
		TRUE	Q9BTV7	CABLES2	High	2	52.2	1.19542	0.00537	0.0592791
		TRUE	Q9BVG9	PTDSS2	High	2	56.22	1.1948	0.371	0.621889
		TRUE	P36551	CPOX	High	8	50.12	1.19315	0.000224	0.0131756
		TRUE	Q53EQ6	TIGD5	Low	1	69.18	1.19258	0.0938	0.273756
		TRUE	P25815	S100P	High	2	10.39	1.19189	0.0943	0.274708
		TRUE	Q8IZV5	RDH10	High	5	38.06	1.19124	0.0064	0.0647569
		TRUE	Q8IY21	DDX60	High	16	197.73	1.19011	0.0048	0.0560182
		TRUE	P07858	CTSB	High	5	37.8	1.18913	0.0409	0.166629
		TRUE	Q64LD2	WDR25	High	11	60.12	1.18739	0.000294	0.0143439
		TRUE	Q13503	MED21	High	2	15.55	1.1867	0.00216	0.0397678
		TRUE	Q9Y385	UBE2J1	Low	1	35.18	1.18534	0.0336	0.149469
		TRUE	O95425	SVIL	High	110	247.59	1.18507	0.534	0.75834
		TRUE	Q8TF72	SHROOM3	High	26	216.72	1.18425	0.0199	0.113619
		TRUE	Q9BQI3	EIF2AK1	Low	1	71.06	1.18319	0.00281	0.0436133
		TRUE	Q9ULD2	MTUS1	High	57	141.31	1.18018	0.00117	0.0300251
		TRUE	P52594	AGFG1	High	8	58.22	1.17793	0.317	0.569968
TRUE		TRUE	cont_C00236	HRAS	High	2	21.28	1.17781
		TRUE	P41212	ETV6	High	10	52.97	1.17769	0.000257	0.0134943
		TRUE	Q96GN5	CDCA7L	High	3	52.17	1.17611	0.000863	0.0257119
		TRUE	Q9BUE0	MED18	High	2	23.65	1.17488	0.00269	0.0431591
		TRUE	Q5FBB7	SGO1	High	2	64.15	1.1748	0.119	0.315858
		TRUE	P27449	ATP6V0C	Low	0	15.73	1.1686	0.217	0.455338
		TRUE	Q9UNS1	TIMELESS	High	2	138.57	1.16737	0.0701	0.229601
		TRUE	P48681	NES	High	12	177.33	1.16675	0.131	0.336646
		TRUE	P27216	ANXA13	High	15	35.39	1.16581	0.425	0.668439
		TRUE	O75376	NCOR1	High	69	270.04	1.16431	0.00303	0.0447182
		TRUE	Q9P267	MBD5	Low	1	159.79	1.16229	0.0718	0.233407
		TRUE	Q9UJC5	SH3BGRL2	Low	1	12.32	1.16173	0.36	0.611751
		TRUE	Q9BS18	ANAPC13	Low	1	8.52	1.16107	0.133	0.338166
		TRUE	Q969N2	PIGT	High	9	65.66	1.16098	0.126	0.328456
		TRUE	Q9Y4D1	DAAM1	High	3	123.4	1.16039	0.192	0.42457
		TRUE	Q9Y421	FAM32A	High	5	13.17	1.15996	0.0304	0.141659
		TRUE	Q9ULV4	CORO1C	High	20	53.22	1.15971	0.193	0.425471
		TRUE	P67870	CSNK2B	High	9	24.93	1.1568	0.0031	0.0447182
		TRUE	Q9Y2E4	DIP2C	High	6	170.66	1.15564	0.0207	0.11542
		TRUE	P03928	MT-ATP8	High	2	7.99	1.1541	0.0067	0.0661596
		TRUE	Q9H3J6	MTRFR	Low	1	18.82	1.15283	0.0257	0.129112
		TRUE	Q9NWA0	MED9	High	3	16.39	1.15198	0.00676	0.0662775
		TRUE	Q5JNZ3	ZNF311	Low	1	76.27	1.1484	0.0764	0.24129
		TRUE	Q5JRA6	MIA3	High	47	213.57	1.14733	0.00196	0.0382388
		TRUE	O15118	NPC1	High	5	142.07	1.14363	0.331	0.582676
		TRUE	O96015	DNAL4	Low	0	12	1.14269	0.0795	0.24726
		TRUE	Q9BZ76	CNTNAP3	High	32	140.6	1.14255	0.00102	0.0277434
		TRUE	O94919	ENDOD1	High	9	54.98	1.14254	0.43	0.671583
		TRUE	Q9UDW1	UQCR10	High	3	7.3	1.14245	0.587	0.79148
		TRUE	O94806	PRKD3	High	4	100.41	1.13965	0.00122	0.0302143
		TRUE	Q6ZMP0	THSD4	High	11	112.38	1.13931	0.0324	0.145971
		TRUE	Q8WWI1	LMO7	High	82	192.58	1.1361	0.523	0.750932
		TRUE	P31327	CPS1	High	50	164.83	1.13579	0.00331	0.0457085
		TRUE	Q7RTV5	PRXL2C	Low	1	24.84	1.13565	0.211	0.449111
		TRUE	Q9P2Q2	FRMD4A	High	23	115.39	1.13536	0.000938	0.0272306
		TRUE	P50570	DNM2	High	13	98	1.13361	0.0213	0.116562
		TRUE	Q9UL42	PNMA2	High	9	41.48	1.13354	7.61e-05	0.00758022
		TRUE	P12074	COX6A1	High	2	12.15	1.13334	0.382	0.630609
		TRUE	Q86TB3	ALPK2	Low	1	236.87	1.13333	0.0122	0.0916124
		TRUE	Q15011	HERPUD1	High	2	43.69	1.13268	0.000947	0.0272481
		TRUE	P40937	RFC5	High	20	38.47	1.13228	0.000217	0.0128989
		TRUE	Q2PPJ7	RALGAPA2	High	3	210.64	1.13216	0.00734	0.0686083
		TRUE	O95816	BAG2	High	13	23.76	1.12988	0.00429	0.0522896
		TRUE	P28290	ITPRID2	High	48	138.3	1.12864	0.471	0.708579
		TRUE	O94903	PLPBP	High	7	30.32	1.12678	0.00218	0.0397992
		TRUE	Q8IVL0	NAV3	High	11	255.49	1.12161	0.0157	0.101211
		TRUE	Q5T5P2	KIAA1217	High	19	213.98	1.11936	0.0231	0.121529
		TRUE	Q13751	LAMB3	High	2	129.49	1.11821	0.0497	0.185437
		TRUE	Q49AN0	CRY2	Low	0	66.9	1.11815	0.00602	0.0624426
		TRUE	O75943	RAD17	High	11	77.01	1.11809	0.000702	0.0235316
		TRUE	P23771	GATA3	High	2	47.89	1.118	0.0063	0.0639872
		TRUE	P49589	CARS1	High	20	85.42	1.11638	0.000363	0.0167428
		TRUE	O14727	APAF1	High	3	141.75	1.11485	0.00869	0.0749796
		TRUE	Q09666	AHNAK	High	253	628.7	1.11397	0.00363	0.0478643
		TRUE	Q96SB8	SMC6	High	30	126.25	1.11359	0.000557	0.0206099
		TRUE	P02794	FTH1	High	6	21.21	1.11299	0.000273	0.0137382
		TRUE	P51955	NEK2	High	4	51.73	1.11286	0.0194	0.111868
		TRUE	Q13363	CTBP1	High	6	47.51	1.11182	0.000833	0.0256823
		TRUE	Q07343	PDE4B	High	6	83.29	1.10893	0.0274	0.133953
		TRUE	P35520	CBS	High	4	60.55	1.1088	0.0028	0.0436094
		TRUE	Q9Y6Q9	NCOA3	High	19	155.19	1.10837	0.00119	0.0300251
		TRUE	Q68D06	SLFN13	Low	0	101.98	1.10731	0.0617	0.212683
		TRUE	O95428	PAPLN	High	10	137.61	1.10693	0.00436	0.0524644
		TRUE	Q9BWM7	SFXN3	High	12	35.48	1.10626	0.00254	0.0419223
		TRUE	Q9UH62	ARMCX3	High	4	42.47	1.10575	0.0843	0.255536
		TRUE	Q96E22	NUS1	Low	1	33.2	1.10565	0.0313	0.143708
		TRUE	Q14689	DIP2A	High	4	170.26	1.10484	0.00112	0.0293323
		TRUE	O94907	DKK1	High	7	28.65	1.10422	0.00131	0.031903
		TRUE	O75486	SUPT3H	Low	0	35.77	1.1036	0.0231	0.121529
		TRUE	Q6ZSC3	RBM43	Low	0	40.64	1.10301	0.0884	0.262599
		TRUE	P61088	UBE2N	Low	1	17.13	1.10186	0.109	0.298917
		TRUE	Q6UB98	ANKRD12	Low	0	235.51	1.10111	0.0101	0.0825433
		TRUE	Q56VL3	OCIAD2	High	7	16.94	1.10046	0.622	0.812104
		TRUE	Q9BWT1	CDCA7	Low	1	42.55	1.10021	0.0042	0.0517276
		TRUE	Q9H707	ZNF552	High	4	46.17	1.09963	0.000371	0.0169174
		TRUE	Q9H444	CHMP4B	High	2	24.93	1.09945	0.343	0.595474
		TRUE	Q9UI30	TRMT112	High	4	14.19	1.09695	0.0419	0.168484
		TRUE	Q9HCJ0	TNRC6C	High	41	201.71	1.09581	0.00228	0.0407642
		TRUE	Q8WYL5	SSH1	High	36	115.44	1.09501	0.542	0.763481
		TRUE	Q8TB61	SLC35B2	High	8	47.48	1.09453	0.435	0.676358
		TRUE	Q53FA7	TP53I3	Low	1	35.51	1.0936	0.268	0.516738
		TRUE	O15213	WDR46	High	21	68.03	1.09358	0.00109	0.0289465
TRUE		TRUE	cont_C00216	NEDD8	High	2	9.07	1.09297
		TRUE	O94983	CAMTA2	Low	0	131.45	1.09281	0.145	0.354435
		TRUE	Q9UGV2	NDRG3	Low	0	41.38	1.09126	0.301	0.553447
		TRUE	Q8WXX5	DNAJC9	High	14	29.89	1.09009	0.000699	0.0235316
		TRUE	P49247	RPIA	High	4	33.25	1.08834	0.0503	0.186764
		TRUE	P98194	ATP2C1	High	14	100.51	1.08576	0.22	0.459333
TRUE		TRUE	cont_C00141	KRT77	High	14	61.86	1.08549
		TRUE	Q96M89	CCDC138	High	3	76.17	1.08541	0.155	0.370868
		TRUE	Q15772	SPEG	Low	1	354.07	1.08439	0.0188	0.109815
		TRUE	P14625	HSP90B1	High	26	92.41	1.0828	0.0404	0.165181
		TRUE	O60237	PPP1R12B	High	41	110.34	1.08243	0.499	0.730104
		TRUE	Q5XG87	TENT4A	High	15	84.6	1.08215	0.00182	0.0364019
		TRUE	Q9BUB7	TMEM70	Low	1	28.95	1.08173	0.0426	0.170172
		TRUE	Q969G5	CAVIN3	High	5	27.68	1.08168	0.0224	0.119095
		TRUE	O14936	CASK	High	21	105.06	1.08084	0.0028	0.0436094
		TRUE	P60059	SEC61G	Low	1	7.74	1.07975	0.0196	0.112586
		TRUE	P62256	UBE2H	High	2	20.64	1.07927	0.00172	0.0360211
		TRUE	Q9C005	DPY30	High	2	11.24	1.07917	0.00995	0.0819382
		TRUE	O43292	GPAA1	High	4	67.58	1.07862	0.212	0.450488
		TRUE	P61009	SPCS3	High	4	20.3	1.07812	0.0507	0.18758
		TRUE	Q719H9	KCTD1	High	3	29.39	1.07807	0.00358	0.0476103
		TRUE	Q68DC2	ANKS6	Low	0	92.16	1.07616	0.116	0.311894
		TRUE	P55201	BRPF1	High	9	137.41	1.07489	0.00382	0.0493939
		TRUE	P36405	ARL3	High	7	20.44	1.0742	0.0016	0.03497
		TRUE	Q8IX21	SLF2	High	17	131.79	1.07413	0.00155	0.0345056
		TRUE	Q9UBU7	DBF4	High	3	76.81	1.07408	0.00321	0.045231
		TRUE	Q86VW0	SESTD1	High	9	79.3	1.07399	0.00053	0.0199757
		TRUE	Q969K4	ABTB1	High	4	53.94	1.07292	0.00142	0.0336243
		TRUE	P52738	ZNF140	Low	1	52.96	1.07263	0.281	0.531781
		TRUE	Q8WUB8	PHF10	High	6	56.02	1.07136	0.0143	0.0975649
		TRUE	P62877	RBX1	High	2	12.27	1.0712	0.00237	0.0411607
		TRUE	Q5BJD5	TMEM41B	High	3	32.49	1.07094	0.00216	0.0397678
		TRUE	P78368	CSNK1G2	High	2	47.43	1.07025	0.00833	0.0730735
		TRUE	Q8N7H5	PAF1	High	25	59.94	1.06968	0.000243	0.0131756
		TRUE	Q04725	TLE2	High	3	79.79	1.06829	0.00592	0.0619514
		TRUE	Q69YQ0	SPECC1L	High	56	124.47	1.06791	0.598	0.79673
		TRUE	Q5H8A4	PIGG	High	3	108.1	1.06759	0.164	0.383233
		TRUE	O43169	CYB5B	High	4	16.68	1.06744	0.234	0.478074
		TRUE	Q96PY5	FMNL2	High	32	123.24	1.06638	0.325	0.578191
		TRUE	O14684	PTGES	High	3	17.09	1.06547	0.566	0.779152
		TRUE	Q9Y5K8	ATP6V1D	High	5	28.25	1.06135	0.421	0.664493
		TRUE	Q9Y4B4	RAD54L2	High	7	162.67	1.06067	0.0104	0.0833128
		TRUE	O15235	MRPS12	High	5	15.16	1.06061	0.000839	0.0256823
		TRUE	O75815	BCAR3	High	11	92.51	1.06	0.000507	0.0196121
		TRUE	Q00653	NFKB2	High	20	96.69	1.05996	0.000631	0.0225647
		TRUE	Q7Z406	MYH14	High	108	227.73	1.05986	0.596	0.796308
		TRUE	Q15390	MTFR1	High	8	36.98	1.05942	0.0263	0.130826
		TRUE	O43187	IRAK2	High	4	69.39	1.05925	0.000991	0.0276083
		TRUE	Q13257	MAD2L1	High	8	23.5	1.05878	0.0306	0.142397
		TRUE	O00401	WASL	High	2	54.79	1.05733	0.00487	0.0563967
		TRUE	Q8NBT0	POC1A	High	10	44.98	1.05679	0.00136	0.0324615
		TRUE	Q9Y3A6	TMED5	High	3	25.99	1.05649	0.268	0.516738
		TRUE	Q9NYF3	FAM53C	High	8	43.06	1.05525	0.00762	0.0698245
		TRUE	Q3B7T1	EDRF1	High	6	138.44	1.05496	0.0126	0.0925805
		TRUE	O43795	MYO1B	High	68	131.9	1.05383	0.637	0.823282
		TRUE	Q9H773	DCTPP1	High	7	18.67	1.05338	0.00347	0.0466607
		TRUE	Q3MHD2	LSM12	High	7	21.69	1.05009	8.98e-05	0.00808046
		TRUE	A0AVF1	IFT56	High	2	64.14	1.0497	0.00211	0.0395318
		TRUE	P13473	LAMP2	High	3	44.93	1.04794	0.00306	0.0447182
		TRUE	Q9C004	SPRY4	High	2	32.52	1.04769	0.327	0.57905
		TRUE	Q86UU0	BCL9L	High	8	157.03	1.04543	0.00878	0.075375
		TRUE	P08243	ASNS	High	12	64.33	1.04516	0.00119	0.0300251
		TRUE	Q01433	AMPD2	High	22	94.83	1.04492	0.00925	0.0781906
		TRUE	O43396	TXNL1	High	11	32.23	1.0441	0.000694	0.0235316
		TRUE	Q93075	TATDN2	Low	1	84.97	1.04163	0.0548	0.197059
		TRUE	P20645	M6PR	High	4	30.97	1.04095	0.353	0.60487
		TRUE	Q8IYS2	KIAA2013	High	5	69.11	1.04038	0.346	0.598509
		TRUE	Q92485	SMPDL3B	High	4	50.78	1.03924	0.237	0.48085
		TRUE	Q8TAF3	WDR48	High	26	76.16	1.03606	0.00268	0.0431591
		TRUE	Q15464	SHB	High	17	55.01	1.03518	0.00208	0.0391753
		TRUE	P07711	CTSL	Low	1	37.54	1.0339	0.0126	0.0925805
		TRUE	Q9H0H5	RACGAP1	High	18	70.98	1.03322	0.0117	0.0899406
		TRUE	Q93099	HGD	Low	1	49.93	1.03209	0.0216	0.117134
		TRUE	A6ND36	FAM83G	High	7	90.78	1.03172	0.00195	0.038226
		TRUE	Q9HC07	TMEM165	High	4	34.88	1.03092	0.0528	0.192882
		TRUE	Q92878	RAD50	High	49	153.8	1.03017	0.000385	0.017205
		TRUE	P78395	PRAME	High	4	57.85	1.02934	0.0761	0.240835
		TRUE	P52895	AKR1C2	High	4	36.71	1.02801	0.171	0.394678
		TRUE	Q53G59	KLHL12	High	10	63.24	1.02732	0.42	0.66379
		TRUE	Q02952	AKAP12	High	10	191.37	1.02664	0.0802	0.248273
		TRUE	Q6P2C8	MED27	High	3	35.41	1.02612	0.0106	0.084163
		TRUE	O00458	IFRD1	High	8	50.24	1.02611	0.0287	0.137115
		TRUE	Q96NB2	SFXN2	High	3	36.21	1.0256	0.021	0.115422
		TRUE	O15055	PER2	High	30	136.49	1.02407	0.00115	0.0296794
		TRUE	P04004	VTN	Low	1	54.27	1.02242	0.0579	0.203243
		TRUE	Q8ND76	CCNY	High	3	39.31	1.02185	0.426	0.668766
		TRUE	O76039	CDKL5	High	16	107.45	1.02181	0.00349	0.0467311
		TRUE	Q9BSH3	NICN1	Low	1	24.19	1.02164	0.233	0.476971
		TRUE	Q9NY12	GAR1	High	7	22.33	1.02139	0.00536	0.0592624
		TRUE	Q58FF8	HSP90AB2P	Low	1	44.32	1.01995	0.212	0.45012
		TRUE	P35221	CTNNA1	High	40	100.01	1.01939	0.0844	0.255613
		TRUE	P54289	CACNA2D1	High	33	124.49	1.01889	0.587	0.791225
		TRUE	Q9Y3M8	STARD13	High	5	124.89	1.01858	0.00322	0.045231
		TRUE	Q96EU6	RRP36	High	10	29.8	1.017	0.0016	0.03497
		TRUE	A6NED2	RCCD1	Low	0	40.05	1.01699	0.0164	0.103413
		TRUE	Q9NPH0	ACP6	Low	1	48.85	1.01618	0.00576	0.0610145
		TRUE	P49902	NT5C2	High	7	64.93	1.01602	0.00313	0.0447618
		TRUE	Q8WX93	PALLD	High	38	150.47	1.01568	0.000164	0.0107536
		TRUE	P35611	ADD1	High	16	80.9	1.01477	0.0815	0.250084
		TRUE	Q8N2S1	LTBP4	Low	1	173.32	1.01475	0.114	0.307523
		TRUE	Q9NP66	HMG20A	High	9	40.12	1.01427	0.0035	0.0467311
		TRUE	A1XBS5	CIBAR1	High	3	33.41	1.01398	0.033	0.147356
		TRUE	Q6ZT07	TBC1D9	Low	1	143.14	1.01332	0.00308	0.0447182
		TRUE	Q13219	PAPPA	High	2	180.86	1.01209	0.00215	0.0397678
		TRUE	P39687	ANP32A	Low	1	28.57	1.01173	0.0478	0.180659
		TRUE	P17275	JUNB	High	7	35.86	1.00825	0.00145	0.0341379
		TRUE	Q96N38	ZNF714	High	2	63.84	1.00767	0.0117	0.0903219
		TRUE	Q8WVC0	LEO1	High	15	75.36	1.00681	0.000866	0.0257119
		TRUE	Q07973	CYP24A1	High	20	58.84	1.00572	0.000113	0.00871521
		TRUE	Q00688	FKBP3	Low	1	25.16	1.0008	0.00232	0.040921
		TRUE	Q9BR77	CCDC77	High	8	57.45	0.998103	0.119	0.315858
		TRUE	Q9UL15	BAG5	High	13	51.17	0.9979	0.0166	0.103904
		TRUE	Q6N021	TET2	High	7	223.67	0.997195	0.0141	0.0974473
		TRUE	Q96B70	LENG9	High	6	53.13	0.997098	0.001	0.0276615
		TRUE	Q9H2Y7	ZNF106	High	89	208.75	0.996446	0.00396	0.0498429
		TRUE	Q9Y6Y8	SEC23IP	High	40	111.01	0.995665	0.00279	0.0436094
		TRUE	P46199	MTIF2	High	8	81.27	0.994531	0.000707	0.0235316
		TRUE	Q9UIF8	BAZ2B	High	11	240.31	0.993529	0.017	0.105377
		TRUE	Q96EH3	MALSU1	Low	1	26.15	0.993392	0.0818	0.250233
		TRUE	Q96TC7	RMDN3	High	7	52.09	0.993296	0.483	0.718259
		TRUE	Q92828	CORO2A	High	14	59.73	0.991081	0.374	0.623054
		TRUE	P17535	JUND	High	9	35.15	0.990936	0.00782	0.0707813
		TRUE	Q9UNL2	SSR3	High	4	21.07	0.990905	0.0159	0.101928
		TRUE	Q8N3U4	STAG2	High	6	141.24	0.990842	0.00866	0.0747818
		TRUE	Q96L34	MARK4	High	5	82.47	0.990563	0.00101	0.0276882
		TRUE	Q12907	LMAN2	High	9	40.2	0.990545	0.276	0.525542
		TRUE	Q6DKK2	TTC19	High	4	42.43	0.990354	0.00177	0.0360211
		TRUE	P63218	GNG5	High	3	7.31	0.988842	0.33	0.581772
		TRUE	Q96CV9	OPTN	High	3	65.88	0.988424	0.0649	0.218927
		TRUE	O14494	PLPP1	High	2	32.14	0.98842	0.257	0.5045
		TRUE	P14174	MIF	High	2	12.47	0.988339	0.105	0.293048
		TRUE	Q5H9U9	DDX60L	High	45	197.49	0.986992	0.00383	0.0493939
		TRUE	Q5T3I0	GPATCH4	High	31	50.35	0.986716	0.00519	0.0581325
		TRUE	O43148	RNMT	High	11	54.81	0.986514	0.000974	0.0275113
		TRUE	A0A0J9YY99		Low	1	12.96	0.985766	0.1	0.285137
		TRUE	P08582	MELTF	High	16	80.16	0.98567	0.54	0.76234
		TRUE	Q5T1R4	HIVEP3	High	3	259.3	0.98526	0.0139	0.0971481
		TRUE	Q9NSD9	FARSB	High	22	66.07	0.982743	0.000674	0.0234589
		TRUE	Q53H12	AGK	High	9	47.11	0.981857	0.0411	0.166967
		TRUE	Q14376	GALE	Low	1	38.26	0.981767	0.00305	0.0447182
		TRUE	Q8NC69	KCTD6	High	3	27.59	0.980826	0.00277	0.0436094
		TRUE	Q5F1R6	DNAJC21	High	4	61.99	0.980478	0.00741	0.0687873
		TRUE	Q9ULG6	CCPG1	High	13	87.29	0.980149	0.00782	0.0707813
		TRUE	Q96EV2	RBM33	High	14	129.91	0.979205	0.00288	0.0443308
		TRUE	P17302	GJA1	High	6	42.98	0.978982	0.369	0.619209
TRUE		TRUE	cont_C00311		High	5	121.38	0.978455
		TRUE	Q9NP77	SSU72	Low	1	22.56	0.9776	0.00292	0.0444483
		TRUE	Q9NQX4	MYO5C	High	80	202.68	0.977246	0.592	0.793857
		TRUE	Q9BZM4	ULBP3	Low	1	27.93	0.976146	0.427	0.669483
		TRUE	Q76N32	CEP68	Low	1	81.05	0.975241	0.0501	0.186334
		TRUE	Q96C36	PYCR2	High	2	33.62	0.975111	0.0209	0.11542
		TRUE	O60216	RAD21	High	19	71.64	0.975105	0.00391	0.0497591
		TRUE	P30536	TSPO	High	2	18.82	0.974977	0.124	0.324322
		TRUE	Q8WV41	SNX33	High	14	65.22	0.973549	0.168	0.389679
		TRUE	O95059	RPP14	High	2	13.68	0.973518	0.046	0.176937
		TRUE	Q9GZN1	ACTR6	Low	0	45.78	0.973291	0.0399	0.164088
		TRUE	Q9Y4F4	TOGARAM1	High	26	189.24	0.971988	0.00495	0.0568064
		TRUE	O00139	KIF2A	High	27	79.9	0.971582	0.000454	0.0186731
		TRUE	Q96SZ5	ADO	High	2	29.73	0.970636	0.0151	0.0998997
		TRUE	Q96BK5	PINX1	High	11	37.01	0.969477	0.0141	0.0974473
		TRUE	Q9BZZ5	API5	High	2	58.97	0.968437	0.0419	0.168484
		TRUE	O60462	NRP2	High	4	104.76	0.968377	0.0212	0.11633
		TRUE	Q8NC54	KCT2	Low	1	29.22	0.968024	0.0539	0.194996
		TRUE	P62805	H4C1	High	10	11.36	0.967687	0.0257	0.129073
		TRUE	Q6R327	RICTOR	High	62	192.1	0.96707	0.000707	0.0235316
		TRUE	Q9Y6N1	COX11	High	3	31.41	0.966981	0.0165	0.103856
		TRUE	Q8TEW6	DOK4	Low	1	37	0.966202	0.0239	0.123896
		TRUE	Q14202	ZMYM3	High	23	152.28	0.966089	0.0237	0.123307
		TRUE	Q14687	GSE1	High	34	136.08	0.9657	0.00944	0.0793732
		TRUE	Q6ZUT1	NKAPD1	High	3	34.09	0.963504	0.0309	0.143198
		TRUE	Q8NEF9	SRFBP1	High	19	48.6	0.963419	0.00165	0.0354949
		TRUE	Q9Y3T9	NOC2L	High	21	84.87	0.962751	0.000828	0.0256823
		TRUE	A0A0B4J1V1	IGHV3-21	Low	1	12.83	0.961834	0.0275	0.134093
		TRUE	Q9HAN9	NMNAT1	High	14	31.91	0.961345	0.00463	0.0545036
		TRUE	Q92979	EMG1	High	9	26.7	0.961067	0.00288	0.0443308
		TRUE	A7MBM2	DISP2	Low	1	151.91	0.960992	0.05	0.186209
		TRUE	Q4G0P3	HYDIN	Low	1	575.53	0.960905	0.14	0.348824
		TRUE	Q9GZP9	DERL2	High	5	27.55	0.960881	0.00328	0.045651
		TRUE	Q07954	LRP1	High	2	504.28	0.959957	0.113	0.306259
		TRUE	Q9H4A6	GOLPH3	High	2	33.79	0.959866	0.0166	0.103904
		TRUE	Q9UBM7	DHCR7	High	9	54.45	0.959403	0.0501	0.186334
		TRUE	Q9UL46	PSME2	High	4	27.38	0.959218	0.000482	0.0194681
		TRUE	Q9NW15	ANO10	High	4	76.28	0.959047	0.503	0.733482
		TRUE	Q9BPX6	MICU1	High	19	54.32	0.958722	0.000512	0.0196121
		TRUE	Q9UGL1	KDM5B	High	3	175.54	0.958465	0.0272	0.133457
		TRUE	Q13541	EIF4EBP1	High	2	12.57	0.957453	0.00592	0.0619514
		TRUE	P10070	GLI2	High	13	167.68	0.957289	0.00712	0.067772
		TRUE	P15586	GNS	High	3	62.04	0.957054	0.21	0.448517
		TRUE	Q02447	SP3	High	2	81.88	0.956875	0.0197	0.113035
		TRUE	P40429	RPL13A	High	13	23.56	0.956587	0.00111	0.0292923
		TRUE	O95817	BAG3	High	34	61.56	0.95549	0.00173	0.0360211
		TRUE	P62879	GNB2	High	13	37.31	0.955487	0.564	0.778158
		TRUE	Q6PCD5	RFWD3	High	2	85.04	0.954831	0.00154	0.0344913
		TRUE	Q14642	INPP5A	High	9	47.79	0.954778	0.379	0.627968
		TRUE	Q643R3	LPCAT4	High	3	57.18	0.953562	0.0205	0.115029
		TRUE	O00567	NOP56	High	29	66.01	0.953467	0.0122	0.0916124
		TRUE	Q9UK58	CCNL1	High	6	59.6	0.952451	0.00217	0.0397678
		TRUE	Q9P270	SLAIN2	High	8	62.51	0.951786	0.0126	0.0926737
		TRUE	Q15059	BRD3	High	5	79.49	0.951682	0.0103	0.0828849
		TRUE	Q7Z4G1	COMMD6	High	2	9.63	0.950886	0.0704	0.230151
		TRUE	Q14289	PTK2B	High	2	115.8	0.950658	0.0204	0.115029
		TRUE	Q96C57	CUSTOS	High	11	28.15	0.950375	0.00505	0.057538
		TRUE	Q969J5	IL22RA2	Low	1	30.53	0.950183	0.0242	0.124664
		TRUE	P45880	VDAC2	High	18	31.55	0.949671	0.586	0.790458
		TRUE	A0A2R8YE69		Low	1	87.99	0.949116	0.117	0.31373
		TRUE	Q9P2P1	NYNRIN	Low	1	208.23	0.948915	0.0352	0.153091
		TRUE	O43365	HOXA3	Low	1	46.34	0.948775	0.00362	0.0478643
		TRUE	O60333	KIF1B	High	12	204.35	0.948045	0.000978	0.0275113
		TRUE	Q9UHR6	ZNHIT2	High	4	42.86	0.947966	0.105	0.292525
		TRUE	Q96EK6	GNPNAT1	Low	0	20.74	0.947606	0.125	0.326063
		TRUE	P28288	ABCD3	High	18	75.43	0.947594	0.423	0.667613
		TRUE	Q13568	IRF5	High	2	56.01	0.947432	0.0941	0.274322
		TRUE	Q9P021	CRIPT	High	3	11.21	0.945889	0.00661	0.065842
		TRUE	Q9NRA8	EIF4ENIF1	High	17	108.13	0.945207	0.00132	0.031903
		TRUE	Q9H4G0	EPB41L1	High	31	98.44	0.945139	0.0156	0.101026
		TRUE	Q96MG7	NSMCE3	High	8	34.29	0.944097	0.00153	0.0344068
		TRUE	Q07352	ZFP36L1	High	8	36.29	0.944037	0.0142	0.0974473
		TRUE	O43719	HTATSF1	High	18	85.8	0.942417	0.00216	0.0397678
		TRUE	P61081	UBE2M	Low	1	20.89	0.94226	0.0355	0.153417
		TRUE	Q01650	SLC7A5	High	6	54.97	0.941378	0.00169	0.0360123
		TRUE	Q9HAV0	GNB4	High	4	37.54	0.941023	0.548	0.767191
		TRUE	A1L390	PLEKHG3	High	51	134.33	0.939834	0.531	0.7556
		TRUE	Q96S55	WRNIP1	High	17	72.09	0.939747	0.000634	0.0225647
		TRUE	Q12980	NPRL3	High	3	63.56	0.938454	0.012	0.0912677
		TRUE	O43818	RRP9	High	16	51.81	0.937703	0.000719	0.0235316
TRUE		TRUE	cont_T00023		Low	1	26.71	0.937623
		TRUE	Q9BQI6	SLF1	High	6	120.97	0.93721	0.00546	0.0597227
		TRUE	Q6GMV3	PTRHD1	High	4	15.8	0.936959	0.00372	0.0487348
		TRUE	Q5XKL5	BTBD8	High	2	198.91	0.936392	0.0313	0.143708
		TRUE	Q9UBC1	NFKBIL1	High	4	43.23	0.936199	0.0193	0.1114
		TRUE	Q9H078	CLPB	High	12	78.68	0.936198	0.00148	0.0342418
		TRUE	Q9Y2G1	MYRF	High	4	124.32	0.935939	0.11	0.301205
		TRUE	Q8IWW6	ARHGAP12	High	19	96.2	0.93591	0.00112	0.0293136
		TRUE	P37235	HPCAL1	High	11	22.3	0.933689	0.314	0.568376
		TRUE	Q9NVH0	EXD2	High	12	70.31	0.932731	0.113	0.306453
		TRUE	Q9Y6K0	CEPT1	High	2	46.52	0.932655	0.0948	0.275039
		TRUE	Q8WXH0	SYNE2	High	115	795.94	0.932023	0.413	0.657693
		TRUE	Q9UQ03	CORO2B	High	14	54.92	0.931768	0.59	0.792823
		TRUE	Q13227	GPS2	High	4	36.67	0.930859	0.0166	0.103904
		TRUE	Q8IVI9	NOSTRIN	High	21	57.62	0.930508	0.0102	0.0828849
		TRUE	P36383	GJC1	Low	1	45.44	0.930322	0.396	0.642442
		TRUE	Q9NXX6	NSMCE4A	High	7	44.27	0.930286	0.00131	0.031903
		TRUE	Q8IYU8	MICU2	High	9	49.63	0.929918	0.00026	0.0134943
		TRUE	P56159	GFRA1	Low	1	51.42	0.929907	0.452	0.693366
		TRUE	O00161	SNAP23	High	10	23.34	0.92975	0.495	0.727125
		TRUE	Q8IUH3	RBM45	High	14	53.47	0.928831	0.00297	0.0447182
		TRUE	O43542	XRCC3	Low	1	37.83	0.926191	0.0122	0.0917376
		TRUE	P06576	ATP5F1B	High	18	56.52	0.926171	0.304	0.557019
		TRUE	Q96Q45	TMEM237	High	4	45.5	0.924571	0.388	0.63512
		TRUE	Q96NU0	CNTNAP3B	High	2	140.33	0.924347	0.00981	0.0815028
		TRUE	Q6PID8	KLHDC10	Low	0	49.07	0.924018	0.246	0.491956
		TRUE	Q7Z4F1	LRP10	High	2	76.14	0.923989	0.24	0.485594
		TRUE	Q8IYB5	SMAP1	High	5	50.35	0.923551	0.00948	0.0796063
		TRUE	Q8TEM1	NUP210	High	26	204.98	0.923112	0.00749	0.0692831
		TRUE	P27824	CANX	High	32	67.53	0.921291	0.0832	0.253248
		TRUE	Q6UWL2	SUSD1	High	2	82.66	0.920368	0.0457	0.176288
		TRUE	P35237	SERPINB6	High	8	42.59	0.919236	0.0137	0.0967012
		TRUE	Q8N0W4	NLGN4X	Low	1	91.86	0.918059	0.0678	0.225278
		TRUE	P28472	GABRB3	High	2	54.08	0.916628	0.225	0.466004
		TRUE	P78310	CXADR	High	3	40	0.916342	0.0295	0.139165
		TRUE	Q96HJ3	CCDC34	High	2	43.2	0.91633	0.00153	0.0344068
		TRUE	Q86XZ4	SPATS2	High	25	59.51	0.916208	0.000975	0.0275113
		TRUE	Q9Y617	PSAT1	High	5	40.4	0.915523	0.288	0.540897
		TRUE	O75506	HSBP1	Low	1	8.54	0.915183	0.132	0.337562
		TRUE	Q96LZ7	RMDN2	High	6	47.37	0.915081	0.463	0.701038
		TRUE	Q15773	MLF2	High	3	28.13	0.914238	0.248	0.49428
		TRUE	Q8WXI9	GATAD2B	High	6	65.22	0.913192	0.188	0.419493
		TRUE	P11717	IGF2R	High	66	274.2	0.911714	0.336	0.58783
		TRUE	P0DP23	CALM1	High	14	16.83	0.91127	0.609	0.802587
		TRUE	Q5HYI7	MTX3	High	7	35.07	0.911197	0.51	0.739444
		TRUE	P34897	SHMT2	High	8	55.96	0.910638	0.00233	0.040921
		TRUE	Q96A23	CPNE4	High	4	62.35	0.910113	0.00186	0.0370106
		TRUE	Q9H4I3	TRABD	High	2	42.29	0.909887	0.0094	0.0792486
		TRUE	P04216	THY1	High	3	17.92	0.909747	0.569	0.781821
		TRUE	Q9Y2G9	SBNO2	Low	1	150.18	0.909173	0.0949	0.275039
		TRUE	P16070	CD44	High	8	81.49	0.909157	0.591	0.792865
		TRUE	Q96N66	MBOAT7	High	8	52.73	0.909124	0.614	0.806133
		TRUE	Q13011	ECH1	High	3	35.79	0.908958	0.0414	0.167522
		TRUE	Q9H0G5	NSRP1	High	27	66.35	0.908726	0.0195	0.112523
		TRUE	Q8NI77	KIF18A	High	25	102.22	0.908604	0.000517	0.0196121
		TRUE	Q7Z7L1	SLFN11	High	18	102.77	0.908073	0.00178	0.0360211
		TRUE	P11498	PC	High	15	129.55	0.906751	0.000946	0.0272481
		TRUE	P48553	TRAPPC10	High	5	142.1	0.906538	0.0394	0.163421
		TRUE	P0C2W1	FBXO45	High	2	30.61	0.906387	0.000614	0.0220848
		TRUE	Q15031	LARS2	Low	1	101.91	0.905532	0.0287	0.137115
		TRUE	Q9NZ43	USE1	Low	0	29.35	0.905422	0.056	0.199547
		TRUE	Q07864	POLE	High	9	261.35	0.905082	0.0164	0.103413
		TRUE	P01111	NRAS	High	6	21.22	0.905056	0.226	0.4671
		TRUE	P51784	USP11	High	6	109.75	0.904917	0.0144	0.0976947
		TRUE	O43663	PRC1	High	21	71.56	0.904739	0.000851	0.0257119
		TRUE	Q6GMV2	SMYD5	Low	0	47.31	0.904737	0.0722	0.234573
		TRUE	Q9UBS4	DNAJB11	High	11	40.49	0.904557	0.000242	0.0131756
		TRUE	Q9NV06	DCAF13	High	14	51.37	0.904022	0.00293	0.0444483
		TRUE	O43739	CYTH3	High	5	46.32	0.903996	0.0122	0.0916124
		TRUE	Q96HW7	INTS4	Low	1	108.1	0.903776	0.0104	0.0835895
		TRUE	A6NHL2	TUBAL3	Low	1	49.88	0.903745	0.252	0.497709
		TRUE	Q15554	TERF2	High	2	59.56	0.902273	0.0565	0.200779
		TRUE	Q9NYV6	RRN3	Low	1	74.06	0.902174	0.0685	0.226626
		TRUE	Q8IV36	HID1	High	2	88.69	0.901633	0.179	0.40631
		TRUE	P49736	MCM2	High	20	101.83	0.901477	0.00462	0.0545036
		TRUE	P05386	RPLP1	High	3	11.51	0.90143	0.00435	0.0524644
		TRUE	Q8TA86	RP9	High	13	26.09	0.901145	0.0122	0.0916124
		TRUE	P16152	CBR1	High	10	30.36	0.899952	0.000324	0.0154491
		TRUE	Q8N196	SIX5	Low	0	74.52	0.898214	0.179	0.40631
		TRUE	Q9BQG0	MYBBP1A	High	52	148.76	0.897735	0.000678	0.0234589
		TRUE	P50454	SERPINH1	High	17	46.41	0.897023	0.00026	0.0134943
		TRUE	Q96H12	MSANTD3	High	4	32.34	0.896165	0.00248	0.0419051
		TRUE	Q14978	NOLC1	High	37	73.56	0.895141	0.0115	0.0887785
		TRUE	O95340	PAPSS2	High	14	69.46	0.895019	0.00152	0.0344068
		TRUE	Q08188	TGM3	High	2	76.58	0.894132	0.0894	0.263981
		TRUE	Q9UQE7	SMC3	High	45	141.45	0.893892	0.000546	0.020345
		TRUE	Q9NYJ8	TAB2	High	8	76.45	0.89364	0.0022	0.0398797
		TRUE	Q99747	NAPG	High	5	34.72	0.893433	0.316	0.569606
		TRUE	Q9H792	PEAK1	High	22	192.99	0.892807	0.108	0.296429
		TRUE	Q6ZU35	CRACD	High	11	136.68	0.892505	0.395	0.641732
		TRUE	P55769	SNU13	High	8	14.16	0.892288	0.0118	0.0905428
		TRUE	Q96HA7	TONSL	High	10	150.83	0.892284	0.0049	0.0564142
		TRUE	Q70YC5	ZNF365	Low	1	46.51	0.892156	0.0642	0.21804
		TRUE	Q12929	EPS8	High	22	91.82	0.891897	0.452	0.693102
		TRUE	Q9BXJ8	TMEM120A	Low	1	40.58	0.891664	0.0676	0.225094
		TRUE	Q9Y2X3	NOP58	High	28	59.54	0.891387	0.0156	0.101026
		TRUE	P08237	PFKM	High	11	85.13	0.891119	0.0163	0.103413
		TRUE	Q8NC56	LEMD2	High	14	56.94	0.890047	0.495	0.727489
		TRUE	Q9Y5U2	TSSC4	High	3	34.3	0.889939	0.00696	0.0667566
		TRUE	P51157	RAB28	Low	0	24.83	0.889359	0.103	0.28971
		TRUE	Q9NXU5	ARL15	Low	1	22.86	0.88871	0.09	0.265033
		TRUE	P27797	CALR	High	11	48.11	0.888427	0.266	0.515014
		TRUE	P59998	ARPC4	High	8	19.65	0.887773	0.642	0.8282
		TRUE	Q16527	CSRP2	High	9	20.94	0.887614	0.00481	0.056019
		TRUE	P27635	RPL10	High	11	24.56	0.887008	0.0026	0.0424943
		TRUE	O95248	SBF1	High	23	208.31	0.886379	0.00688	0.0663206
		TRUE	Q13563	PKD2	High	11	109.62	0.885498	0.00683	0.0662775
		TRUE	O43852	CALU	High	15	37.08	0.885308	0.135	0.341487
		TRUE	Q96JN0	LCOR	High	6	46.98	0.885047	0.0451	0.175103
		TRUE	Q15233	NONO	High	28	54.2	0.884756	0.00177	0.0360211
		TRUE	Q86WU2	LDHD	Low	0	54.84	0.884587	0.277	0.527138
		TRUE	Q15005	SPCS2	High	11	24.99	0.883912	0.0181	0.107978
		TRUE	Q01130	SRSF2	High	10	25.46	0.883849	0.000507	0.0196121
		TRUE	Q16630	CPSF6	High	15	59.17	0.883786	0.0316	0.14392
		TRUE	P41229	KDM5C	High	6	175.61	0.882577	0.0678	0.225278
		TRUE	P10301	RRAS	High	8	23.47	0.882105	0.499	0.730327
		TRUE	P08174	CD55	High	9	41.37	0.882029	0.575	0.785619
		TRUE	O43633	CHMP2A	High	4	25.09	0.881606	0.317	0.569968
		TRUE	Q8IVE3	PLEKHH2	High	18	168.12	0.881486	0.00233	0.040921
		TRUE	Q9H1X3	DNAJC25	Low	0	42.38	0.880992	0.0209	0.11542
		TRUE	Q9P2R7	SUCLA2	High	17	50.29	0.880896	0.000542	0.0203316
		TRUE	Q58WW2	DCAF6	High	2	96.23	0.880335	0.00565	0.0605012
		TRUE	Q9BPZ7	MAPKAP1	High	22	59.09	0.87994	0.00043	0.0182831
		TRUE	P82921	MRPS21	Low	1	10.68	0.879659	0.145	0.355731
		TRUE	Q9H422	HIPK3	High	2	133.66	0.879172	0.0107	0.0847792
		TRUE	Q14019	COTL1	High	3	15.94	0.879056	0.106	0.293048
		TRUE	Q9UGU0	TCF20	High	50	211.64	0.878977	0.00208	0.0391753
		TRUE	Q6ZVM7	TOM1L2	High	11	55.52	0.878841	0.57	0.782413
		TRUE	Q9NQ50	MRPL40	High	3	24.48	0.878681	0.026	0.130083
		TRUE	P53384	NUBP1	High	2	34.51	0.87842	0.0232	0.121552
		TRUE	O75052	NOS1AP	Low	0	56.11	0.878169	0.326	0.57905
		TRUE	P03897	MT-ND3	Low	1	13.18	0.878124	0.607	0.802432
		TRUE	Q9UBE8	NLK	High	4	58.25	0.878074	0.029	0.137854
		TRUE	Q96CN7	ISOC1	Low	1	32.22	0.877886	0.294	0.54714
		TRUE	Q08117	TLE5	High	6	21.96	0.877812	0.00423	0.0519079
		TRUE	Q8IZD2	KMT2E	High	47	204.84	0.877297	0.00821	0.0725295
		TRUE	Q14CW9	ATXN7L3	Low	1	38.63	0.877172	0.067	0.223955
		TRUE	Q9P1Z2	CALCOCO1	High	4	77.29	0.876959	0.248	0.49428
		TRUE	Q9P275	USP36	High	47	122.83	0.876919	0.00292	0.0444483
		TRUE	Q9BTT4	MED10	High	2	15.68	0.875925	0.0506	0.187573
		TRUE	Q9HAW4	CLSPN	High	10	151	0.875726	0.0135	0.0963618
		TRUE	P23443	RPS6KB1	Low	1	59.1	0.875236	0.0133	0.0954813
		TRUE	Q9UMY1	NOL7	High	9	29.41	0.873908	0.00113	0.0293861
		TRUE	Q9UBB6	NCDN	High	3	78.81	0.873787	0.0454	0.175881
		TRUE	Q06210	GFPT1	High	30	78.76	0.873754	0.000394	0.0173856
		TRUE	Q68D20	PMS2CL	Low	1	20.9	0.873462	0.0503	0.186764
		TRUE	P11387	TOP1	High	44	90.67	0.872599	0.00586	0.061724
		TRUE	O00400	SLC33A1	High	3	60.87	0.872533	0.00359	0.047651
		TRUE	Q8N961	ABTB2	High	3	113.58	0.871225	0.00682	0.0662775
		TRUE	Q14444	CAPRIN1	High	15	78.32	0.871055	0.00254	0.0419223
		TRUE	Q9UKS6	PACSIN3	High	9	48.46	0.871033	0.377	0.62655
TRUE		TRUE	cont_C00124	KRT23	Low	1	48.1	0.870565
		TRUE	Q02241	KIF23	High	38	109.99	0.870384	0.0067	0.0661596
		TRUE	P13987	CD59	High	4	14.17	0.870031	0.698	0.861254
		TRUE	Q9P2P5	HECW2	Low	1	175.66	0.86997	0.133	0.338144
		TRUE	Q9P281	BAHCC1	High	18	279.84	0.868567	0.0035	0.0467311
		TRUE	Q9NW38	FANCL	Low	1	42.88	0.868216	0.0313	0.143708
		TRUE	Q5JTJ3	COA6	Low	1	14.11	0.867852	0.101	0.286194
		TRUE	P24666	ACP1	High	2	18.03	0.867532	0.0386	0.160962
		TRUE	Q15262	PTPRK	High	5	162	0.867296	0.00393	0.0498429
		TRUE	P54819	AK2	High	2	26.46	0.866911	0.0374	0.158994
		TRUE	Q5J8M3	EMC4	High	2	20.07	0.866787	0.394	0.64085
		TRUE	P56182	RRP1	High	20	52.81	0.866371	0.00482	0.0560299
		TRUE	Q96T83	SLC9A7	Low	1	80.08	0.865091	0.426	0.668766
		TRUE	Q6NW34	NEPRO	High	17	64.51	0.865076	0.00807	0.0722878
		TRUE	P60468	SEC61B	High	3	9.97	0.864219	0.00219	0.0398206
		TRUE	P30566	ADSL	Low	0	54.85	0.862951	0.14	0.34963
		TRUE	Q9BZL1	UBL5	Low	1	8.54	0.86285	0.0061	0.0628592
		TRUE	P24557	TBXAS1	Low	0	60.48	0.862784	0.35	0.602947
		TRUE	Q9NVJ2	ARL8B	High	7	21.53	0.862485	0.061	0.210849
		TRUE	P36897	TGFBR1	High	2	55.92	0.862471	0.144	0.353461
		TRUE	Q14681	KCTD2	High	2	28.51	0.862381	0.0129	0.0939961
		TRUE	Q9Y223	GNE	High	6	79.22	0.862371	0.0203	0.115029
		TRUE	Q15370	ELOB	High	11	13.12	0.861892	0.00655	0.065764
		TRUE	O00468	AGRN	High	12	217.18	0.860184	0.0867	0.259855
TRUE		TRUE	cont_C00192	KRT36	Low	1	52.21	0.859956
		TRUE	O60499	STX10	Low	1	28.1	0.859152	0.362	0.613377
		TRUE	Q9UPQ3	AGAP1	High	11	94.41	0.858577	0.0129	0.0937957
		TRUE	P48651	PTDSS1	High	8	55.49	0.856957	0.0645	0.218605
		TRUE	Q9H5P4	PDZD7	Low	1	111.68	0.856502	0.624	0.812662
		TRUE	O15260	SURF4	High	2	30.37	0.855826	0.258	0.505231
		TRUE	P04899	GNAI2	High	15	40.43	0.855653	0.612	0.804569
		TRUE	Q9H490	PIGU	High	2	50.02	0.855235	0.5	0.731432
		TRUE	Q99439	CNN2	High	10	33.68	0.85498	0.00101	0.0276615
		TRUE	Q7L9B9	EEPD1	High	8	62.36	0.8549	0.455	0.695418
		TRUE	O95810	CAVIN2	High	19	47.14	0.854607	0.00107	0.0288037
		TRUE	P56557	TMEM50B	Low	1	17.92	0.85424	0.573	0.783974
		TRUE	Q9UPY5	SLC7A11	High	7	55.39	0.852775	0.00915	0.0777246
TRUE		TRUE	cont_C00052	CSN1S1	High	3	24.51	0.852052
		TRUE	Q9NZM5	NOP53	High	12	54.36	0.85183	0.0028	0.0436094
		TRUE	Q9NSI6	BRWD1	High	4	262.77	0.851511	0.00789	0.0712286
		TRUE	P34896	SHMT1	High	8	53.05	0.85136	0.00312	0.0447182
		TRUE	Q9NXH8	TOR4A	High	16	46.88	0.851263	0.0101	0.0822767
		TRUE	Q86UP2	KTN1	High	52	156.18	0.85108	0.332	0.583769
		TRUE	Q9NWT1	PAK1IP1	High	20	43.94	0.85094	0.00449	0.0540201
		TRUE	Q86V48	LUZP1	High	69	120.2	0.850278	0.543	0.763637
		TRUE	Q13426	XRCC4	High	3	38.26	0.850268	0.0243	0.124664
		TRUE	Q14195	DPYSL3	High	4	61.92	0.850025	0.0183	0.108576
		TRUE	O60299	LZTS3	High	28	71.75	0.849881	0.00305	0.0447182
		TRUE	Q9BQ75	CMSS1	High	8	31.86	0.849198	0.00304	0.0447182
		TRUE	Q9UJX5	ANAPC4	High	4	92.06	0.848871	0.0081	0.0724418
		TRUE	O60716	CTNND1	High	42	108.1	0.84777	0.0129	0.0938275
		TRUE	Q96H79	ZC3HAV1L	High	7	32.94	0.847043	0.00411	0.0509976
		TRUE	Q9NXS2	QPCTL	High	6	42.9	0.846021	0.0719	0.23366
		TRUE	Q9BQ87	TBL1Y	Low	0	56.65	0.845873	0.327	0.57905
		TRUE	Q6UUV7	CRTC3	High	18	66.92	0.845798	0.0072	0.068189
		TRUE	Q9BXY0	MAK16	High	14	35.35	0.845591	0.00138	0.0329781
		TRUE	Q8NCH0	CHST14	Low	0	42.97	0.845157	0.408	0.653304
		TRUE	Q92688	ANP32B	High	5	28.77	0.844731	0.183	0.411151
		TRUE	Q9GZU8	PSME3IP1	High	8	28.89	0.84299	0.0137	0.0967012
		TRUE	Q8N2Y8	RUSC2	High	12	161.13	0.84288	0.00629	0.0639872
		TRUE	O15143	ARPC1B	High	20	40.92	0.842559	0.635	0.821569
		TRUE	Q9NVX7	KBTBD4	High	9	59.87	0.84237	0.0123	0.0917772
		TRUE	Q9BZM5	ULBP2	Low	0	27.35	0.8419	0.189	0.421018
		TRUE	Q9BYC8	MRPL32	High	4	21.39	0.841804	0.0118	0.0903219
		TRUE	Q9Y576	ASB1	High	5	36.99	0.841327	0.00816	0.0725295
		TRUE	P12268	IMPDH2	High	23	55.77	0.840759	0.00046	0.0186731
		TRUE	P10412	H1-4	High	3	21.85	0.84063	0.0154	0.100878
		TRUE	P48634	PRRC2A	High	52	228.72	0.839953	0.00304	0.0447182
		TRUE	Q9UBN7	HDAC6	High	18	131.34	0.839393	0.00079	0.0249336
		TRUE	Q86XK2	FBXO11	High	30	103.52	0.83808	0.00148	0.0342418
		TRUE	Q8IWZ3	ANKHD1	High	68	269.29	0.838069	0.00819	0.0725295
		TRUE	P29317	EPHA2	High	9	108.2	0.837748	0.355	0.607058
		TRUE	Q9Y6M4	CSNK1G3	High	12	51.36	0.836587	0.035	0.152364
		TRUE	O95881	TXNDC12	High	5	19.19	0.836554	0.00159	0.03497
		TRUE	Q9NZ09	UBAP1	High	2	55.05	0.836283	0.301	0.553447
		TRUE	Q96B97	SH3KBP1	High	3	73.08	0.835712	0.0207	0.11542
		TRUE	O95167	NDUFA3	Low	1	9.27	0.835493	0.59	0.792865
		TRUE	P61586	RHOA	Low	1	21.75	0.834783	0.25	0.495681
		TRUE	O15321	TM9SF1	High	6	68.82	0.833536	0.016	0.102125
		TRUE	O43615	TIMM44	High	8	51.32	0.832703	0.0257	0.129073
		TRUE	Q96PC5	MIA2	High	32	159.74	0.832082	0.00656	0.065764
		TRUE	Q96DY7	MTBP	High	8	102.13	0.831869	0.0316	0.14392
		TRUE	Q9BV73	CEP250	High	2	280.97	0.831822	0.0531	0.193086
		TRUE	Q9UL36	ZNF236	Low	0	203.57	0.831597	0.39	0.636903
		TRUE	Q13724	MOGS	High	3	91.86	0.831434	0.0122	0.0917376
		TRUE	P17676	CEBPB	High	8	36.08	0.831398	0.00238	0.0411935
		TRUE	Q96IJ6	GMPPA	High	4	46.26	0.831087	0.00951	0.0796076
		TRUE	Q8NEN9	PDZD8	High	2	128.48	0.831053	0.0164	0.103641
		TRUE	Q92747	ARPC1A	High	15	41.54	0.830913	0.622	0.812104
		TRUE	P14621	ACYP2	High	2	11.13	0.829239	0.038	0.159855
		TRUE	O75419	CDC45	High	7	65.53	0.829097	0.00619	0.0633767
		TRUE	Q8IWU5	SULF2	High	9	100.39	0.828969	0.0276	0.134227
		TRUE	Q8IV63	VRK3	High	6	52.85	0.828721	0.00147	0.0342418
		TRUE	Q96M96	FGD4	High	17	86.57	0.828364	0.487	0.721527
		TRUE	Q8TAA3	PSMA8	High	3	28.51	0.828281	0.0221	0.118562
		TRUE	Q9UBL3	ASH2L	High	15	68.68	0.827372	0.00278	0.0436094
		TRUE	Q5T749	KPRP	High	11	64.09	0.826391	0.332	0.583857
		TRUE	Q8N2A8	PLD6	High	3	28.25	0.826288	0.105	0.292326
		TRUE	Q9P0W2	HMG20B	High	7	35.79	0.825896	0.0459	0.176726
		TRUE	Q9NS15	LTBP3	High	5	139.27	0.825818	0.0113	0.0878706
		TRUE	Q96PT4	DUX3	Low	1	22.12	0.825505	0.0255	0.129072
		TRUE	O60658	PDE8A	High	24	93.24	0.825215	0.294	0.54714
		TRUE	Q96SQ9	CYP2S1	High	11	55.78	0.824689	0.0166	0.103904
		TRUE	P11137	MAP2	High	5	199.4	0.824216	0.0288	0.137424
		TRUE	P01876	IGHA1	High	2	42.82	0.824158	0.211	0.449753
		TRUE	P32322	PYCR1	High	4	33.34	0.824003	0.00401	0.0504132
		TRUE	Q9Y3A3	MOB4	High	5	26.02	0.823953	0.00681	0.0662775
		TRUE	P52434	POLR2H	High	4	17.13	0.823579	0.0343	0.150949
		TRUE	Q8TEW8	PARD3B	High	18	132.41	0.82321	0.0181	0.107978
		TRUE	Q9NQ55	PPAN	High	16	53.16	0.82318	0.00639	0.0647569
		TRUE	P09936	UCHL1	High	8	24.81	0.823027	0.0235	0.12234
		TRUE	P36543	ATP6V1E1	High	7	26.13	0.822975	0.542	0.763481
		TRUE	Q9C0B7	TANGO6	High	3	120.67	0.822952	0.0191	0.110723
		TRUE	Q9UBT7	CTNNAL1	High	12	81.84	0.821769	0.0112	0.0874808
		TRUE	Q13472	TOP3A	High	3	112.3	0.821456	0.00526	0.0584433
		TRUE	Q99418	CYTH2	High	8	46.52	0.821269	0.00162	0.0350806
		TRUE	P61225	RAP2B	High	5	20.49	0.821062	0.312	0.566734
		TRUE	Q9H4G4	GLIPR2	High	4	17.21	0.820811	0.531	0.755846
		TRUE	Q10471	GALNT2	High	11	64.69	0.820803	0.139	0.34782
		TRUE	Q9C035	TRIM5	High	17	56.3	0.820686	0.00684	0.0662775
		TRUE	Q99985	SEMA3C	High	13	85.15	0.820612	0.00196	0.0382388
		TRUE	O95935	TBX18	High	2	64.71	0.819487	0.0886	0.262879
		TRUE	Q15269	PWP2	High	19	102.39	0.819334	0.00119	0.0300251
		TRUE	Q9BS26	ERP44	High	16	46.94	0.819326	0.00108	0.0288384
		TRUE	Q5JTH9	RRP12	High	45	143.61	0.819209	0.00151	0.0344068
		TRUE	P62873	GNB1	High	5	37.35	0.819179	0.581	0.787892
		TRUE	O75179	ANKRD17	High	32	274.09	0.818991	0.00562	0.0603348
		TRUE	Q92574	TSC1	High	14	129.69	0.818822	0.000839	0.0256823
		TRUE	P54920	NAPA	High	16	33.21	0.817468	0.63	0.817959
		TRUE	P29372	MPG	High	14	32.85	0.816878	0.00562	0.0603348
		TRUE	Q08050	FOXM1	High	4	84.23	0.816763	0.0214	0.117054
		TRUE	Q08AF3	SLFN5	High	19	100.99	0.816662	0.00202	0.0387233
		TRUE	P23246	SFPQ	High	33	76.1	0.816574	0.00419	0.0516876
		TRUE	Q2M3G4	SHROOM1	High	6	90.73	0.816507	0.00365	0.0480274
		TRUE	Q14683	SMC1A	High	54	143.14	0.816462	0.000654	0.0231225
		TRUE	P14384	CPM	High	5	50.48	0.814845	0.26	0.507818
		TRUE	Q96RK0	CIC	High	72	257.87	0.814478	0.00518	0.0581325
		TRUE	Q9Y6Y0	IVNS1ABP	Low	0	71.68	0.814418	0.0809	0.249671
		TRUE	Q8TF42	UBASH3B	High	17	72.65	0.813858	0.00109	0.028902
		TRUE	O00142	TK2	High	7	30.98	0.813785	0.00269	0.0431591
		TRUE	O15015	ZNF646	High	2	200.7	0.813316	0.0406	0.165671
		TRUE	Q96QD8	SLC38A2	High	2	55.99	0.813033	0.452	0.693102
		TRUE	Q96AG4	LRRC59	High	10	34.91	0.812701	0.00825	0.0725295
		TRUE	Q6RFH5	WDR74	High	19	42.41	0.812669	0.0023	0.040921
		TRUE	O75581	LRP6	High	16	180.31	0.81263	0.0181	0.108233
		TRUE	Q9NPE3	NOP10	High	4	7.7	0.812394	0.0108	0.0855187
		TRUE	Q04656	ATP7A	High	20	163.27	0.812281	0.0123	0.0919972
		TRUE	Q9Y4F1	FARP1	High	12	118.56	0.811939	0.0708	0.23082
		TRUE	O14933	UBE2L6	High	3	17.76	0.811751	0.0349	0.15214
		TRUE	Q9H9L4	KANSL2	High	8	55.01	0.810154	0.0135	0.0963618
		TRUE	Q01581	HMGCS1	High	9	57.26	0.81012	0.00205	0.0389621
		TRUE	P49184	DNASE1L1	High	4	33.87	0.809877	0.63	0.817939
		TRUE	P52739	ZNF131	Low	1	71.38	0.808122	0.0305	0.142138
		TRUE	Q9Y5B9	SUPT16H	High	45	119.84	0.808064	0.000854	0.0257119
		TRUE	Q9BWL3	C1orf43	Low	0	28.76	0.807753	0.11	0.301205
TRUE		TRUE	cont_C00145	KRT4	High	15	57.25	0.807549
		TRUE	O75063	FAM20B	High	3	46.4	0.807409	0.302	0.554488
		TRUE	P54922	ADPRH	High	11	39.48	0.807168	0.00745	0.0690225
		TRUE	P35680	HNF1B	High	3	61.29	0.807011	0.0128	0.0934155
		TRUE	Q14684	RRP1B	High	33	84.38	0.806877	0.0105	0.0836929
		TRUE	Q969E4	TCEAL3	High	2	22.49	0.806666	0.0389	0.161854
		TRUE	Q9H4B6	SAV1	High	10	44.61	0.806174	0.167	0.389118
		TRUE	Q99743	NPAS2	Low	0	91.73	0.80606	0.211	0.449111
		TRUE	Q14571	ITPR2	High	24	307.87	0.805889	0.469	0.706695
		TRUE	O60832	DKC1	High	36	57.64	0.805839	0.00989	0.0817149
		TRUE	P08708	RPS17	High	9	15.54	0.805189	0.00263	0.0427958
		TRUE	P21796	VDAC1	High	19	30.75	0.804481	0.634	0.821135
		TRUE	Q92754	TFAP2C	Low	0	49.15	0.804188	0.133	0.338617
		TRUE	P62424	RPL7A	High	18	29.98	0.802287	0.00304	0.0447182
		TRUE	Q8TEV9	SMCR8	High	2	104.96	0.800991	0.0137	0.0967012
		TRUE	Q14995	NR1D2	High	3	64.6	0.800527	0.191	0.422562
		TRUE	Q9UNE7	STUB1	High	7	34.83	0.800481	0.05	0.186209
		TRUE	Q9H0E2	TOLLIP	High	5	30.26	0.798453	0.413	0.657318
		TRUE	Q9H9L3	ISG20L2	High	13	39.13	0.798084	0.00459	0.0545036
		TRUE	Q99933	BAG1	High	3	38.76	0.797909	0.0745	0.23875
		TRUE	Q8WWH5	TRUB1	High	5	37.23	0.797654	0.00838	0.0732801
		TRUE	Q00765	REEP5	High	2	21.48	0.797495	0.006	0.0624083
		TRUE	O94782	USP1	High	9	88.15	0.797483	0.00616	0.0631569
		TRUE	O00560	SDCBP	High	6	32.42	0.796908	0.159	0.375875
		TRUE	Q6T4R5	NHS	High	15	179.03	0.796551	0.0534	0.193651
		TRUE	Q9NRC8	SIRT7	High	3	44.87	0.795653	0.00462	0.0545036
		TRUE	Q96GV9	MACIR	High	5	23.07	0.795149	0.0232	0.121552
		TRUE	Q5T8D3	ACBD5	High	14	60.05	0.794973	0.607	0.802432
		TRUE	Q9NV88	INTS9	High	4	73.77	0.794878	0.00192	0.037876
		TRUE	O15169	AXIN1	High	12	95.58	0.793715	0.00858	0.0743413
		TRUE	Q01082	SPTBN1	High	178	274.44	0.793702	0.692	0.857737
		TRUE	Q9NVH1	DNAJC11	High	20	63.24	0.793466	0.605	0.801392
		TRUE	Q6DKI1	RPL7L1	High	12	29.65	0.793193	0.000713	0.0235316
		TRUE	Q9NX24	NHP2	High	6	17.19	0.792777	0.0178	0.107402
		TRUE	Q14254	FLOT2	High	26	47.03	0.792511	0.664	0.842551
		TRUE	Q9H0U3	MAGT1	High	6	38.01	0.792362	0.18	0.406737
		TRUE	P62745	RHOB	High	4	22.11	0.792147	0.371	0.621147
		TRUE	P62891	RPL39	High	2	6.4	0.791943	0.0219	0.11773
		TRUE	Q16831	UPP1	High	9	33.91	0.791814	0.0108	0.0851718
		TRUE	Q96RQ1	ERGIC2	High	4	42.52	0.791597	0.141	0.350373
		TRUE	Q96EH5	RPL39L	Low	0	6.29	0.791415	0.00469	0.0550428
		TRUE	O60906	SMPD2	Low	1	47.62	0.790925	0.0845	0.25579
		TRUE	O00244	ATOX1	High	2	7.4	0.790592	0.0172	0.105766
		TRUE	P11233	RALA	High	3	23.55	0.790544	0.543	0.763637
		TRUE	P18074	ERCC2	High	3	86.85	0.790031	0.0216	0.117134
		TRUE	O75781	PALM	High	10	42.05	0.789373	0.504	0.734233
		TRUE	Q5VTR2	RNF20	High	16	113.59	0.789231	0.00363	0.0478643
		TRUE	Q0VGL1	LAMTOR4	High	3	10.73	0.788893	0.0513	0.188994
		TRUE	Q6P6B1	ERICH5	High	6	39.91	0.788661	0.457	0.69686
		TRUE	Q2TB18	ASTE1	High	4	77.04	0.788637	0.00525	0.0584433
		TRUE	Q9NXR1	NDE1	High	17	37.7	0.788567	0.0818	0.250233
		TRUE	P36954	POLR2I	High	7	14.51	0.788404	0.00913	0.0777246
		TRUE	Q8N7R7	CCNYL1	High	6	40.68	0.78826	0.334	0.585635
		TRUE	P61158	ACTR3	High	22	47.34	0.788166	0.683	0.851043
		TRUE	Q7Z6E9	RBBP6	High	51	201.44	0.788026	0.00692	0.0665339
		TRUE	Q9GZU7	CTDSP1	High	2	29.18	0.787912	0.327	0.57905
		TRUE	P62906	RPL10A	High	15	24.82	0.787694	0.00223	0.040041
		TRUE	Q8NF37	LPCAT1	High	6	59.11	0.787442	0.194	0.427331
		TRUE	O95985	TOP3B	High	16	96.6	0.78664	0.00334	0.045833
		TRUE	Q8TB22	SPATA20	High	4	87.84	0.786633	0.0121	0.0916124
		TRUE	P41182	BCL6	High	4	78.8	0.786538	0.0808	0.249671
		TRUE	Q96T66	NMNAT3	High	5	28.3	0.786461	0.342	0.593794
		TRUE	Q8IYL3	C1orf174	High	3	25.96	0.78643	0.0139	0.0971481
		TRUE	P85299	PRR5	High	3	42.73	0.786377	0.0164	0.103413
		TRUE	Q9NVP4	DZANK1	High	14	82.14	0.785801	0.00311	0.0447182
		TRUE	Q93009	USP7	High	53	128.22	0.785199	0.000792	0.0249336
		TRUE	Q16769	QPCT	High	10	40.85	0.784397	0.00322	0.045231
		TRUE	Q00341	HDLBP	High	52	141.35	0.784141	0.00478	0.055971
		TRUE	Q5RKV6	EXOSC6	High	11	28.22	0.784051	0.000709	0.0235316
		TRUE	Q99611	SEPHS2	Low	1	47.28	0.782953	0.306	0.559523
		TRUE	Q9UBD5	ORC3	High	11	82.2	0.782909	0.00552	0.0598974
		TRUE	Q03405	PLAUR	High	3	36.95	0.78282	0.383	0.631433
		TRUE	Q6P087	RPUSD3	High	12	38.44	0.782751	0.00461	0.0545036
		TRUE	O75915	ARL6IP5	Low	1	21.6	0.782741	0.236	0.480172
		TRUE	Q12913	PTPRJ	High	3	145.85	0.782684	0.0643	0.218227
		TRUE	Q7Z6L1	TECPR1	High	2	129.61	0.7823	0.365	0.616056
		TRUE	Q8IU85	CAMK1D	High	2	42.89	0.781209	0.277	0.526937
		TRUE	Q8N5L8	RPP25L	High	5	17.62	0.780846	0.00386	0.0493939
		TRUE	Q9HD34	LYRM4	High	3	10.75	0.780283	0.0123	0.0919972
		TRUE	P24390	KDELR1	High	4	24.53	0.779684	0.524	0.751062
		TRUE	Q99715	COL12A1	High	3	332.94	0.779467	0.0293	0.138349
		TRUE	P26447	S100A4	High	5	11.72	0.778776	0.0994	0.284137
		TRUE	P03923	MT-ND6	Low	1	18.61	0.778641	0.555	0.773565
		TRUE	Q15061	WDR43	High	21	74.84	0.778469	0.00393	0.0498429
		TRUE	Q96RT7	TUBGCP6	High	3	200.37	0.777888	0.00752	0.0693049
		TRUE	O15484	CAPN5	High	15	73.12	0.77766	0.488	0.722268
		TRUE	P07437	TUBB	High	3	49.64	0.775881	0.0487	0.183214
		TRUE	P19784	CSNK2A2	High	20	41.19	0.774953	0.00539	0.0592961
		TRUE	P38398	BRCA1	High	26	207.59	0.774909	0.00878	0.075375
		TRUE	P36956	SREBF1	Low	1	121.6	0.773704	0.0172	0.105766
		TRUE	Q86TM6	SYVN1	High	3	67.64	0.773574	0.316	0.569474
		TRUE	Q5T5U3	ARHGAP21	High	61	217.33	0.773466	0.134	0.34098
		TRUE	Q15120	PDK3	High	3	46.91	0.773348	0.0186	0.109279
		TRUE	O60238	BNIP3L	Low	0	23.92	0.772955	0.143	0.351989
		TRUE	O43809	NUDT21	High	13	26.21	0.772917	0.0167	0.104139
		TRUE	Q15008	PSMD6	High	11	45.5	0.772551	0.0232	0.121552
		TRUE	Q8IYH5	ZZZ3	Low	0	101.96	0.772518	0.172	0.396342
		TRUE	Q96QD9	FYTTD1	High	8	35.8	0.772384	0.00162	0.0350806
		TRUE	P16401	H1-5	High	5	22.57	0.771845	0.0178	0.10771
		TRUE	P78346	RPP30	High	12	29.3	0.771552	0.00599	0.0624083
		TRUE	Q9H0H3	KLHL25	High	2	65.88	0.770756	0.137	0.345395
		TRUE	Q96Q11	TRNT1	High	2	50.1	0.770514	0.276	0.526161
		TRUE	O94925	GLS	High	9	73.41	0.770227	0.00535	0.0592179
		TRUE	A9UHW6	MIF4GD	High	2	25.41	0.77021	0.543	0.763637
		TRUE	O75348	ATP6V1G1	High	5	13.75	0.770192	0.62	0.811368
		TRUE	Q9ULQ0	STRIP2	High	2	95.3	0.769888	0.113	0.306551
		TRUE	Q9H1I8	ASCC2	High	13	86.31	0.769705	0.00824	0.0725295
		TRUE	Q6ZN54	DEF8	Low	1	58.67	0.769586	0.0279	0.134935
		TRUE	Q8IY18	SMC5	High	23	128.73	0.769007	0.00152	0.0344068
		TRUE	Q96RR4	CAMKK2	High	5	64.7	0.768588	0.018	0.107978
		TRUE	O43684	BUB3	High	14	37.13	0.768406	0.000838	0.0256823
TRUE		TRUE	cont_C00044	APOH	High	4	38.23	0.76764
		TRUE	P15408	FOSL2	High	5	35.17	0.767588	0.00343	0.0463891
		TRUE	Q9HC62	SENP2	High	12	67.81	0.767393	0.011	0.0859859
		TRUE	Q9BUZ4	TRAF4	High	5	53.51	0.766125	0.0466	0.178023
		TRUE	P50148	GNAQ	High	7	42.12	0.766085	0.591	0.793437
		TRUE	Q9BX66	SORBS1	Low	1	142.43	0.766073	0.0304	0.141659
		TRUE	Q9H9Y2	RPF1	High	16	40.09	0.765541	0.00199	0.0386953
		TRUE	P01116	KRAS	Low	1	21.64	0.764335	0.478	0.714031
		TRUE	Q9Y285	FARSA	High	11	57.53	0.764201	0.00331	0.0457085
TRUE		TRUE	cont_C00138	KRT2	High	35	65.39	0.764191
		TRUE	Q14641	INSL4	Low	0	15.43	0.764121	0.109	0.299812
		TRUE	O43761	SYNGR3	Low	1	24.54	0.764103	0.364	0.615597
		TRUE	Q8IXX5	TMEM183A	Low	0	42.8	0.763849	0.023	0.121329
		TRUE	O95271	TNKS	High	10	141.95	0.762972	0.0183	0.108576
		TRUE	Q16533	SNAPC1	High	4	42.97	0.762813	0.0136	0.0967012
		TRUE	Q03014	HHEX	Low	0	30	0.761931	0.252	0.497709
		TRUE	Q6UWE0	LRSAM1	High	2	83.54	0.761787	0.0138	0.0967681
		TRUE	Q96N96	SPATA13	High	2	74.77	0.761407	0.0262	0.13038
		TRUE	P60228	EIF3E	High	19	52.19	0.760674	0.00246	0.0418644
		TRUE	O75290	ZNF780A	Low	1	74.48	0.760491	0.141	0.349663
		TRUE	O60869	EDF1	High	2	16.36	0.759785	0.11	0.301205
		TRUE	P84095	RHOG	High	4	21.29	0.759702	0.0142	0.0974473
		TRUE	P57105	SYNJ2BP	High	2	15.92	0.759619	0.224	0.464376
		TRUE	Q9ULJ1	ODF2L	High	3	73.68	0.759529	0.0108	0.0853164
		TRUE	Q8IVM0	CCDC50	High	5	35.8	0.759062	0.329	0.580567
		TRUE	Q14573	ITPR3	High	78	303.91	0.757892	0.589	0.792676
		TRUE	Q8IUF8	RIOX2	High	11	52.77	0.757779	0.00293	0.0444483
		TRUE	P37268	FDFT1	High	8	48.08	0.757339	0.0159	0.101928
		TRUE	Q8NBQ5	HSD17B11	High	13	32.94	0.756544	0.0017	0.0360211
		TRUE	P35612	ADD2	High	15	80.8	0.756305	0.0555	0.198622
		TRUE	Q8IY33	MICALL2	High	17	97.44	0.756236	0.394	0.64085
		TRUE	Q6ICG6	KIAA0930	High	7	45.76	0.756212	0.0302	0.141158
		TRUE	P61619	SEC61A1	High	4	52.23	0.755671	0.00549	0.0598966
		TRUE	Q8N9N2	ASCC1	High	9	45.48	0.754493	0.0123	0.0918034
		TRUE	Q8WV22	NSMCE1	High	6	30.84	0.754455	0.00569	0.0605752
		TRUE	P52736	ZNF133	Low	1	73.34	0.753891	0.235	0.47876
		TRUE	P55040	GEM	Low	1	33.93	0.753496	0.203	0.439434
		TRUE	Q9Y3A2	UTP11	High	12	30.43	0.753491	0.00336	0.0458603
		TRUE	Q9Y277	VDAC3	High	15	30.64	0.753251	0.658	0.838247
		TRUE	Q96IY1	NSL1	High	2	32.14	0.753062	0.0167	0.104343
		TRUE	P35613	BSG	High	7	42.17	0.752589	0.184	0.412698
		TRUE	Q9P2D0	IBTK	High	33	150.43	0.75243	0.000758	0.0243536
		TRUE	Q05193	DNM1	High	16	97.35	0.752189	0.00557	0.0602374
		TRUE	Q5S007	LRRK2	High	21	285.92	0.751607	0.00501	0.0571551
		TRUE	P43307	SSR1	High	5	32.22	0.751444	0.207	0.445034
		TRUE	P98160	HSPG2	High	11	468.53	0.751392	0.0316	0.14392
		TRUE	Q14517	FAT1	High	14	505.96	0.751251	0.243	0.488265
		TRUE	Q9HCU8	POLD4	Low	1	12.43	0.750809	0.137	0.345942
		TRUE	Q96BS2	TESC	High	3	24.73	0.750643	0.0242	0.124664
		TRUE	Q9NRR8	CDC42SE1	Low	1	8.92	0.750618	0.00172	0.0360211
		TRUE	Q5SQI0	ATAT1	High	2	46.78	0.75052	0.172	0.396342
		TRUE	Q9NX04	AIRIM	High	2	23.36	0.750491	0.137	0.345178
		TRUE	P62736	ACTA2	High	7	41.98	0.750443	0.657	0.837743
		TRUE	Q15032	R3HDM1	High	19	120.62	0.750168	0.0218	0.117515
		TRUE	O60244	MED14	High	16	160.5	0.75012	0.00454	0.054365
		TRUE	P48556	PSMD8	High	6	39.59	0.750043	0.0413	0.167522
		TRUE	Q9NXV2	KCTD5	High	9	26.08	0.748843	0.0103	0.0828849
		TRUE	Q8WUY9	DEPDC1B	High	9	61.73	0.748325	0.0106	0.084493
		TRUE	P15311	EZR	High	16	69.37	0.748248	0.292	0.544511
		TRUE	Q13615	MTMR3	High	2	133.53	0.747953	0.142	0.350413
		TRUE	Q9H9A6	LRRC40	High	8	68.21	0.747935	0.00923	0.0781267
		TRUE	P07099	EPHX1	High	7	52.91	0.747343	0.0416	0.167833
		TRUE	Q96EN8	MOCOS	High	4	98.06	0.747144	0.00227	0.0407389
		TRUE	Q13501	SQSTM1	High	17	47.66	0.747001	0.466	0.70402
		TRUE	P49798	RGS4	Low	1	23.24	0.74666	0.672	0.848585
		TRUE	Q5JRX3	PITRM1	High	9	117.34	0.74662	0.0077	0.0702379
		TRUE	Q15056	EIF4H	High	2	27.37	0.746509	0.0166	0.104053
		TRUE	Q9HB20	PLEKHA3	High	2	33.84	0.746435	0.0141	0.0974473
		TRUE	Q8TAA9	VANGL1	High	16	59.94	0.746381	0.00084	0.0256823
		TRUE	Q9Y2U9	KLHDC2	High	4	46.07	0.74629	0.0295	0.139165
		TRUE	Q9UN79	SOX13	High	3	69.18	0.745997	0.0163	0.103413
		TRUE	Q14566	MCM6	High	14	92.83	0.74597	0.00987	0.0817149
		TRUE	Q02218	OGDH	High	26	115.86	0.745817	0.257	0.504387
		TRUE	Q7L1W4	LRRC8D	High	15	98.14	0.745039	0.0784	0.244727
		TRUE	Q15637	SF1	High	12	68.29	0.744699	0.0012	0.0300519
		TRUE	O00746	NME4	High	5	20.65	0.744554	0.201	0.436376
		TRUE	P56589	PEX3	Low	1	42.11	0.743858	0.0522	0.191881
		TRUE	Q969F1	GTF3C6	High	2	24.03	0.743682	0.00288	0.0443308
		TRUE	Q8N5G2	MACO1	High	4	76.13	0.743339	0.0273	0.133574
		TRUE	Q96MF7	NSMCE2	High	9	27.91	0.743243	0.00246	0.0418644
		TRUE	Q13129	RLF	Low	1	217.81	0.742998	0.163	0.380545
		TRUE	Q14764	MVP	High	28	99.27	0.742661	0.191	0.422471
TRUE		TRUE	cont_C00312		Low	1	54.64	0.742256
		TRUE	Q9BWN1	PRR14	Low	1	64.29	0.741547	0.0866	0.259837
		TRUE	Q9UNX4	WDR3	High	30	106.03	0.740739	0.00255	0.0419223
		TRUE	Q03001	DST	High	132	860.13	0.740587	0.489	0.723416
		TRUE	P27816	MAP4	High	34	120.93	0.740369	0.0147	0.0985325
		TRUE	Q66K14	TBC1D9B	High	20	140.44	0.740353	0.00669	0.0661596
		TRUE	Q9UNQ2	DIMT1	High	15	35.21	0.739854	0.000898	0.0261886
		TRUE	Q5VTJ3	KLHDC7A	High	5	84.43	0.739828	0.141	0.349663
		TRUE	Q15735	INPP5J	High	3	107.13	0.739354	0.0383	0.160095
		TRUE	Q86X10	RALGAPB	High	5	166.69	0.739175	0.0159	0.101928
		TRUE	Q05932	FPGS	High	2	64.57	0.738969	0.171	0.394678
		TRUE	Q9HCN4	GPN1	High	3	41.71	0.738774	0.0165	0.103856
		TRUE	Q8TED9	AFAP1L1	High	6	86.38	0.738405	0.494	0.726463
		TRUE	P46939	UTRN	High	140	394.22	0.738292	0.00239	0.0412995
		TRUE	Q96D31	ORAI1	Low	1	32.65	0.738087	0.448	0.689334
		TRUE	Q5SNT2	TMEM201	High	7	72.19	0.737803	0.126	0.328385
		TRUE	P04792	HSPB1	High	13	22.77	0.73693	0.211	0.449111
		TRUE	O00165	HAX1	High	10	31.6	0.736511	0.021	0.115422
		TRUE	Q96K37	SLC35E1	High	4	44.74	0.736509	0.0396	0.163831
		TRUE	Q76I76	SSH2	High	28	158.12	0.736354	0.503	0.733959
		TRUE	Q9H857	NT5DC2	High	12	60.68	0.736124	0.0291	0.138035
		TRUE	Q9BV57	ADI1	High	3	21.48	0.736051	0.0627	0.214861
		TRUE	Q15369	ELOC	High	7	12.46	0.735952	0.0106	0.084493
		TRUE	Q15139	PRKD1	High	2	101.64	0.73585	0.181	0.409024
		TRUE	Q15434	RBMS2	High	4	43.93	0.735487	0.00289	0.0443693
		TRUE	Q15382	RHEB	High	8	20.48	0.735425	0.00117	0.0300251
		TRUE	P26885	FKBP2	Low	1	15.64	0.735379	0.138	0.34614
		TRUE	Q99683	MAP3K5	High	25	154.44	0.735098	0.0228	0.120966
		TRUE	P35052	GPC1	High	9	61.64	0.734885	0.509	0.738201
		TRUE	O75592	MYCBP2	High	88	513.31	0.734452	0.00561	0.0603348
		TRUE	P56378	ATP5MJ	High	3	6.66	0.734279	0.0368	0.157218
		TRUE	Q8N3C7	CLIP4	Low	1	76.27	0.734199	0.0396	0.163807
		TRUE	Q8TC44	POC1B	High	15	53.63	0.734168	0.0128	0.0934155
		TRUE	Q5HYK3	COQ5	High	2	37.12	0.734153	0.0653	0.220175
		TRUE	Q92620	DHX38	High	9	140.42	0.734143	0.0122	0.0917772
		TRUE	Q9H694	BICC1	High	28	104.78	0.733544	0.0045	0.0540344
		TRUE	Q9BYM8	RBCK1	High	8	57.53	0.733429	0.00699	0.066946
		TRUE	Q9GZR2	REXO4	High	22	46.64	0.733272	0.0207	0.11542
		TRUE	P84085	ARF5	High	4	20.52	0.73325	0.0207	0.11542
		TRUE	Q5TAX3	TUT4	High	47	185.05	0.732386	0.0265	0.131445
		TRUE	Q9BUH6	PAXX	High	2	21.63	0.731743	0.0516	0.190166
		TRUE	P35244	RPA3	High	4	13.56	0.731404	0.0476	0.180467
		TRUE	O76031	CLPX	High	23	69.18	0.731263	0.00118	0.0300251
		TRUE	Q7LGA3	HS2ST1	High	6	41.85	0.731014	0.594	0.795202
		TRUE	Q8WVB6	CHTF18	High	8	107.32	0.730793	0.0451	0.175112
		TRUE	Q9H0S4	DDX47	High	17	50.61	0.730703	0.00202	0.0387233
		TRUE	Q9Y2Y9	KLF13	High	4	31.16	0.730679	0.0156	0.101026
		TRUE	Q9H9S3	SEC61A2	High	7	52.21	0.730524	0.00097	0.0275113
		TRUE	P05121	SERPINE1	High	4	45.03	0.730267	0.00427	0.0522896
		TRUE	Q9NR33	POLE4	High	3	12.2	0.730213	0.0118	0.0903219
		TRUE	Q86XR8	CEP57	High	2	57.05	0.730081	0.291	0.544236
		TRUE	Q9H583	HEATR1	High	52	242.22	0.730057	0.0102	0.0828849
		TRUE	Q16625	OCLN	High	5	59.11	0.730028	0.174	0.398669
		TRUE	Q8N5W9	RFLNB	High	2	22.87	0.729917	0.323	0.576651
		TRUE	Q96K30	RITA1	High	4	28.6	0.729614	0.0119	0.0905843
		TRUE	Q5JSL3	DOCK11	High	7	237.52	0.729613	0.0189	0.109946
		TRUE	Q9C086	INO80B	High	11	38.61	0.729447	0.00384	0.0493939
		TRUE	Q9HCD6	TANC2	High	53	219.51	0.728984	0.00159	0.03497
		TRUE	Q13813	SPTAN1	High	186	284.36	0.728954	0.705	0.866743
		TRUE	O14786	NRP1	High	5	103.07	0.727257	0.0623	0.214182
		TRUE	Q12796	PNRC1	Low	0	35.2	0.726504	0.039	0.162074
		TRUE	Q6PJG2	MIDEAS	High	17	114.92	0.726365	0.00145	0.0341413
		TRUE	Q96EC8	YIPF6	Low	1	26.24	0.726282	0.258	0.505247
		TRUE	O95372	LYPLA2	High	4	24.72	0.726276	0.00347	0.0466607
		TRUE	P35670	ATP7B	High	6	157.16	0.726089	0.0355	0.153417
		TRUE	P51571	SSR4	High	4	18.99	0.726046	0.0315	0.14392
		TRUE	Q8WVQ1	CANT1	Low	0	44.81	0.725553	0.523	0.750967
		TRUE	Q8IXI1	RHOT2	High	14	68.07	0.725309	0.47	0.707309
		TRUE	P52435	POLR2J	High	3	13.29	0.725034	0.00124	0.0305528
		TRUE	Q8WV24	PHLDA1	High	6	44.99	0.724707	0.00404	0.0506872
		TRUE	Q7L2H7	EIF3M	High	12	42.48	0.724031	0.0349	0.152225
		TRUE	P08069	IGF1R	High	6	154.69	0.72399	0.142	0.350608
		TRUE	O15534	PER1	High	9	136.13	0.723883	0.0118	0.0903219
		TRUE	Q6PD62	CTR9	High	41	133.42	0.723462	0.00318	0.0452037
		TRUE	Q9NXH9	TRMT1	Low	0	72.19	0.722756	0.00686	0.066294
		TRUE	O60513	B4GALT4	High	3	40.02	0.72245	0.041	0.166779
		TRUE	Q9NXV6	CDKN2AIP	High	22	61.09	0.722159	0.00813	0.0725295
		TRUE	Q0P651	ABHD18	Low	0	46.92	0.721804	0.245	0.491076
		TRUE	Q8TDW0	LRRC8C	Low	0	92.39	0.721711	0.0698	0.229283
		TRUE	P14735	IDE	High	19	117.89	0.721546	0.0928	0.271556
		TRUE	Q15796	SMAD2	High	10	52.27	0.721466	0.0022	0.0398772
		TRUE	Q8NDI1	EHBP1	High	15	139.93	0.721183	0.0417	0.167946
		TRUE	Q8NEM7	SUPT20H	High	4	85.74	0.721171	0.0315	0.14392
		TRUE	Q9UMX1	SUFU	High	5	53.91	0.721158	0.0139	0.0971068
		TRUE	Q8WWM7	ATXN2L	High	33	113.3	0.720778	0.00152	0.0344068
		TRUE	Q92833	JARID2	Low	0	138.65	0.720076	0.206	0.44369
		TRUE	P21333	FLNA	High	126	280.56	0.7196	0.393	0.640257
		TRUE	Q9NY57	STK32B	Low	1	47.85	0.719562	0.159	0.376195
		TRUE	P22087	FBL	High	22	33.76	0.718889	0.0163	0.103413
		TRUE	Q96KP1	EXOC2	High	6	104	0.718809	0.00888	0.0759718
		TRUE	Q96PZ2	FAM111A	High	20	70.15	0.718735	0.0131	0.0945028
		TRUE	P40692	MLH1	High	30	84.55	0.718711	0.00151	0.0344068
		TRUE	Q9P2G1	ANKIB1	High	13	121.92	0.717635	0.227	0.467275
		TRUE	P12931	SRC	High	14	59.8	0.717436	0.398	0.64398
		TRUE	P21291	CSRP1	High	8	20.55	0.717148	0.0575	0.202929
		TRUE	P16403	H1-2	High	2	21.35	0.717101	0.032	0.145268
		TRUE	Q96A19	CCDC102A	High	21	62.56	0.716924	0.515	0.74396
		TRUE	Q9BTL3	RAMAC	High	2	14.37	0.716735	0.182	0.410323
		TRUE	Q03164	KMT2A	High	14	431.5	0.715473	0.00824	0.0725295
		TRUE	O95251	KAT7	High	16	70.6	0.715234	0.00551	0.0598966
		TRUE	P63173	RPL38	High	4	8.21	0.714882	0.0241	0.124664
		TRUE	Q9HAP2	MLXIP	Low	1	101.12	0.714536	0.267	0.516359
		TRUE	Q5T5C0	STXBP5	Low	1	127.49	0.714519	0.348	0.601351
		TRUE	Q14344	GNA13	High	15	44.02	0.714098	0.281	0.531531
		TRUE	O95630	STAMBP	High	24	48.05	0.713886	0.725	0.875891
		TRUE	O43815	STRN	High	10	86.08	0.713852	0.0141	0.0974473
		TRUE	Q1ED39	KNOP1	High	27	51.56	0.713619	0.0277	0.13467
		TRUE	Q5TEC6	H3-7	High	6	15.42	0.712988	0.0483	0.18219
		TRUE	P61313	RPL15	High	17	24.13	0.712726	0.0027	0.0431591
		TRUE	P20073	ANXA7	High	3	52.71	0.712664	0.0775	0.243201
		TRUE	Q8NEW0	SLC30A7	Low	1	41.6	0.712071	0.245	0.491076
		TRUE	Q8TBZ6	TRMT10A	Low	1	39.69	0.711656	0.0318	0.144631
		TRUE	Q8NBZ7	UXS1	High	5	47.55	0.711431	0.266	0.514922
		TRUE	Q9BXW6	OSBPL1A	Low	1	108.4	0.711331	0.0742	0.238556
		TRUE	Q9UBZ4	APEX2	High	3	57.36	0.711158	0.0242	0.124664
		TRUE	Q9BVI4	NOC4L	High	16	58.43	0.710891	0.0147	0.0983996
		TRUE	Q96GE4	CEP95	Low	1	95.24	0.710822	0.152	0.365435
		TRUE	Q99829	CPNE1	High	3	59.02	0.710285	0.00641	0.0647592
		TRUE	P61513	RPL37A	High	6	10.27	0.70993	0.00596	0.0622273
		TRUE	Q9H6X2	ANTXR1	High	10	62.75	0.709558	0.659	0.839352
		TRUE	P11182	DBT	Low	1	53.48	0.709554	0.0149	0.0989303
		TRUE	Q92546	RGP1	Low	1	42.43	0.709313	0.0379	0.159837
		TRUE	Q9UBP9	GULP1	High	15	34.47	0.709273	0.559	0.775091
		TRUE	O43741	PRKAB2	Low	0	30.28	0.709251	0.0434	0.171831
		TRUE	Q7Z2K6	ERMP1	High	12	100.17	0.70904	0.618	0.809919
		TRUE	Q96EP0	RNF31	High	5	119.58	0.709038	0.0074	0.0687873
		TRUE	O00472	ELL2	High	14	72.28	0.70903	0.0129	0.0940458
		TRUE	Q9Y606	PUS1	High	10	47.44	0.708748	0.00273	0.0434746
		TRUE	P05388	RPLP0	High	16	34.25	0.708662	0.00202	0.0387233
		TRUE	Q96DZ1	ERLEC1	High	10	54.82	0.708523	0.0696	0.229204
		TRUE	P62277	RPS13	High	12	17.21	0.707746	0.00234	0.040921
		TRUE	Q9NX05	FAM120C	High	25	120.5	0.707557	0.00581	0.0613461
		TRUE	Q9C0D7	ZC3H12C	High	14	99.28	0.706928	0.00176	0.0360211
		TRUE	P43246	MSH2	High	34	104.68	0.706578	0.00147	0.0342418
		TRUE	Q9P265	DIP2B	High	34	171.38	0.706476	0.0133	0.0955961
		TRUE	Q8NCN5	PDPR	High	7	99.3	0.706182	0.0278	0.134913
		TRUE	Q8N511	TMEM199	High	8	23.12	0.705504	0.599	0.797157
		TRUE	P25490	YY1	High	6	44.68	0.705205	0.0245	0.125571
		TRUE	P19447	ERCC3	High	21	89.22	0.70496	0.00337	0.0458603
		TRUE	Q92734	TFG	High	6	43.42	0.70476	0.0892	0.26398
		TRUE	Q9NZB2	FAM120A	High	43	121.81	0.704344	0.00433	0.0524248
		TRUE	P03905	MT-ND4	High	5	51.55	0.703761	0.673	0.848585
		TRUE	P61966	AP1S1	High	4	18.72	0.703469	0.367	0.617628
		TRUE	O75390	CS	High	3	51.68	0.703261	0.0265	0.131419
		TRUE	Q96FX7	TRMT61A	High	7	31.36	0.703049	0.00516	0.0581325
		TRUE	Q9H8H0	NOL11	High	21	81.07	0.7028	0.0073	0.068421
		TRUE	Q5QJE6	DNTTIP2	High	25	84.42	0.702572	0.00268	0.0431591
		TRUE	Q07020	RPL18	High	10	21.62	0.702201	0.0139	0.0972393
		TRUE	O43310	CTIF	High	2	67.54	0.702017	0.00871	0.0750649
		TRUE	Q9Y697	NFS1	High	11	50.16	0.701946	0.00312	0.0447182
		TRUE	Q9NYH9	UTP6	High	25	70.15	0.701487	0.0137	0.0967012
		TRUE	P53814	SMTN	High	19	99	0.701134	0.216	0.455312
		TRUE	Q9H9G7	AGO3	High	14	97.3	0.700901	0.212	0.450505
		TRUE	Q969Q0	RPL36AL	Low	1	12.46	0.700626	0.0285	0.136726
		TRUE	O15061	SYNM	High	57	172.76	0.699255	0.478	0.714031
		TRUE	Q9NX70	MED29	High	2	21.06	0.698803	0.00801	0.0719549
		TRUE	O95168	NDUFB4	High	6	15.2	0.698083	0.687	0.853759
		TRUE	Q32MZ4	LRRFIP1	High	28	89.2	0.697967	0.487	0.721632
		TRUE	P62244	RPS15A	High	9	14.83	0.697805	0.00745	0.0690225
		TRUE	P43353	ALDH3B1	High	10	51.81	0.697796	0.0582	0.204116
		TRUE	Q9UKV8	AGO2	High	33	97.15	0.697789	0.156	0.371969
		TRUE	P51665	PSMD7	High	7	37	0.697413	0.086	0.258576
		TRUE	Q9Y6M1	IGF2BP2	High	7	66.08	0.697338	0.00711	0.0677299
TRUE		TRUE	cont_C00028	ACTB	High	35	41.71	0.697322
		TRUE	Q9BQI0	AIF1L	High	2	17.06	0.697118	0.619	0.810532
		TRUE	Q6AI12	ANKRD40	Low	1	41.06	0.697007	0.0204	0.115029
		TRUE	Q08554	DSC1	High	6	99.92	0.696931	0.323	0.576651
		TRUE	Q96EK5	KIFBP	High	2	71.77	0.696928	0.075	0.239294
		TRUE	P33991	MCM4	High	23	96.5	0.696528	0.0041	0.0509976
		TRUE	P52907	CAPZA1	High	12	32.9	0.696472	0.649	0.833426
		TRUE	P17081	RHOQ	High	3	22.64	0.696425	0.445	0.68654
		TRUE	P07305	H1-0	High	7	20.85	0.696113	0.0188	0.109815
		TRUE	Q5T5Y3	CAMSAP1	High	13	177.86	0.695924	0.0154	0.100736
		TRUE	Q4ADV7	RIC1	High	3	159.2	0.695582	0.0404	0.165181
		TRUE	Q32NC0	C18orf21	High	11	24.81	0.694816	0.00708	0.0675469
		TRUE	Q9H8G2	CAAP1	High	10	38.34	0.69458	0.0246	0.125952
		TRUE	Q9UDY8	MALT1	High	16	92.21	0.694327	0.0142	0.0974473
		TRUE	Q9H0X9	OSBPL5	High	3	98.55	0.694281	0.113	0.306259
		TRUE	Q9BXS5	AP1M1	High	18	48.56	0.694275	0.367	0.617763
		TRUE	Q15293	RCN1	High	12	38.87	0.694068	0.25	0.495681
		TRUE	Q8IZ83	ALDH16A1	Low	1	85.07	0.693695	0.275	0.523846
		TRUE	P33993	MCM7	High	29	81.26	0.693655	0.0834	0.253396
		TRUE	Q8TEC5	SH3RF2	Low	0	79.27	0.693411	0.0416	0.167833
		TRUE	Q9NQ29	LUC7L	High	18	43.7	0.693337	0.0329	0.147342
		TRUE	P00846	MT-ATP6	Low	1	24.8	0.693057	0.375	0.624377
		TRUE	Q9BY49	PECR	High	8	32.52	0.692994	0.0252	0.127997
		TRUE	Q9NS86	LANCL2	High	19	50.82	0.692518	0.00156	0.0345056
		TRUE	Q9UBJ2	ABCD2	Low	1	83.18	0.692433	0.0397	0.164016
		TRUE	P14314	PRKCSH	High	3	59.39	0.692338	0.328	0.580049
		TRUE	Q969F2	NKD2	High	6	50.02	0.691788	0.0757	0.24021
		TRUE	Q9NYB9	ABI2	High	5	55.63	0.691637	0.00322	0.045231
		TRUE	Q13410	BTN1A1	Low	1	58.92	0.691201	0.556	0.773938
		TRUE	Q15398	DLGAP5	High	2	95.06	0.691109	0.159	0.375758
		TRUE	Q6PJ61	FBXO46	High	16	64.59	0.69049	0.605	0.801958
		TRUE	Q8WV44	TRIM41	High	6	71.62	0.690402	0.00767	0.0702167
		TRUE	Q13190	STX5	High	3	39.65	0.690268	0.321	0.574725
		TRUE	P54725	RAD23A	Low	1	39.58	0.69009	0.0142	0.0974473
		TRUE	P80723	BASP1	High	21	22.68	0.689887	0.732	0.88044
		TRUE	Q96G21	IMP4	High	14	33.74	0.689452	0.00738	0.0687873
TRUE		TRUE	cont_C00232	PPIA	High	8	18	0.68922
		TRUE	Q15326	ZMYND11	High	9	70.92	0.688716	0.022	0.117842
		TRUE	Q9Y3Y2	CHTOP	High	6	26.38	0.68864	0.0196	0.112586
		TRUE	P08134	RHOC	High	6	21.99	0.688581	0.174	0.399233
		TRUE	Q8ND82	ZNF280C	High	9	83.04	0.687632	0.00857	0.0743231
		TRUE	Q9H6R0	DHX33	High	25	78.82	0.687336	0.013	0.0945028
		TRUE	Q16760	DGKD	High	5	134.44	0.687132	0.0178	0.107402
		TRUE	Q14669	TRIP12	High	57	220.3	0.686986	0.00512	0.0579325
		TRUE	Q04828	AKR1C1	High	16	36.77	0.686784	0.0976	0.280352
		TRUE	Q2TB10	ZNF800	High	11	75.19	0.686649	0.0126	0.0925805
		TRUE	A0AAG2SUK6		High	2	17.8	0.686068	0.0104	0.0833771
		TRUE	O00124	UBXN8	High	2	30.52	0.685452	0.00845	0.0735784
		TRUE	Q86Y39	NDUFA11	High	3	14.84	0.685347	0.676	0.848889
		TRUE	P50542	PEX5	High	20	70.82	0.685333	0.478	0.714032
		TRUE	P61106	RAB14	High	10	23.88	0.68522	0.00483	0.0560299
		TRUE	Q9BYI3	HYCC1	High	2	57.59	0.684386	0.376	0.625794
		TRUE	P04156	PRNP	High	7	27.64	0.684267	0.702	0.864534
		TRUE	Q9BRX2	PELO	High	12	43.33	0.684074	0.00308	0.0447182
		TRUE	Q99801	NKX3-1	High	2	26.33	0.683651	0.0891	0.263726
		TRUE	Q96BU1	S100PBP	High	14	45.55	0.683339	0.0243	0.124664
		TRUE	Q9UHG0	DCDC2	High	4	52.8	0.682853	0.0359	0.154514
		TRUE	P19256	CD58	High	2	28.13	0.682424	0.63	0.817939
		TRUE	O75122	CLASP2	High	22	140.98	0.682288	0.0054	0.0593314
		TRUE	Q86XI2	NCAPG2	High	18	130.88	0.682201	0.0347	0.151804
		TRUE	Q9UKV3	ACIN1	High	50	151.77	0.682126	0.008	0.0719549
		TRUE	P49761	CLK3	Low	1	58.55	0.681041	0.122	0.321838
		TRUE	Q15291	RBBP5	High	14	59.12	0.680195	0.00677	0.0662775
		TRUE	Q9HCC0	MCCC2	High	15	61.29	0.679787	0.00171	0.0360211
		TRUE	Q9NQX3	GPHN	High	15	79.7	0.679668	0.00324	0.0454011
		TRUE	Q5FWF5	ESCO1	High	41	94.92	0.679426	0.0333	0.148467
		TRUE	Q9Y5P6	GMPPB	High	2	39.81	0.679369	0.147	0.357595
		TRUE	O43257	ZNHIT1	Low	1	17.52	0.678977	0.0144	0.0976947
		TRUE	Q8N8R3	SLC25A29	Low	1	32.04	0.678866	0.126	0.329015
		TRUE	Q8TCT9	HM13	High	5	41.46	0.678734	0.336	0.58783
TRUE		TRUE	cont_C00053	CSN1S2	High	5	26	0.678672
		TRUE	Q86WP2	GPBP1	High	4	53.31	0.678669	0.0542	0.195676
		TRUE	Q9NRM2	ZNF277	Low	0	52.75	0.678326	0.0457	0.176288
		TRUE	P52565	ARHGDIA	High	4	23.19	0.678266	0.197	0.430321
		TRUE	Q15438	CYTH1	High	9	46.38	0.678136	0.00676	0.0662775
		TRUE	Q8IXM2	BACC1	Low	1	17.89	0.677998	0.16	0.37682
		TRUE	Q6ZNH5	ZNF497	Low	0	54.69	0.677687	0.459	0.698115
		TRUE	O75351	VPS4B	High	2	49.27	0.677299	0.052	0.191505
		TRUE	Q12788	TBL3	High	29	88.98	0.676985	0.00522	0.0581778
		TRUE	Q9Y4I1	MYO5A	High	117	215.27	0.676577	0.737	0.881961
		TRUE	Q9Y6Q3	ZFP37	High	12	71.16	0.676528	0.0031	0.0447182
		TRUE	Q8IV50	LYSMD2	High	8	23.45	0.676329	0.00309	0.0447182
		TRUE	Q8N3Z3	GTPBP8	High	2	32.13	0.676183	0.434	0.675716
		TRUE	P30291	WEE1	High	5	71.55	0.676126	0.0293	0.138349
		TRUE	Q9Y5Z9	UBIAD1	High	2	36.81	0.675659	0.0918	0.269506
		TRUE	Q9BW27	NUP85	High	16	74.97	0.67544	0.0467	0.178023
		TRUE	P62136	PPP1CA	High	17	37.49	0.675331	0.556	0.773565
		TRUE	P27708	CAD	High	75	242.83	0.675285	0.0204	0.115029
		TRUE	P49006	MARCKSL1	High	2	19.52	0.675101	0.526	0.752591
		TRUE	A0A1W2PQL4	ZNF722	Low	1	44.57	0.674742	0.397	0.642449
		TRUE	Q92966	SNAPC3	High	4	46.72	0.673748	0.0133	0.0957272
		TRUE	Q8ND24	RNF214	High	7	77.62	0.673249	0.00174	0.0360211
		TRUE	Q96FN4	CPNE2	High	14	61.15	0.673012	0.521	0.749541
		TRUE	Q4G0A6	MINDY4	High	2	84.32	0.67287	0.00567	0.0605153
		TRUE	Q06033	ITIH3	Low	0	99.79	0.672507	0.174	0.399489
		TRUE	Q96QZ7	MAGI1	High	6	164.48	0.672473	0.0209	0.11542
		TRUE	Q96C19	EFHD2	High	8	26.68	0.672302	0.289	0.540897
		TRUE	P78316	NOP14	High	30	97.61	0.672217	0.00395	0.0498429
		TRUE	P62910	RPL32	High	10	15.85	0.671301	0.0134	0.096031
		TRUE	P06400	RB1	High	22	106.09	0.671128	0.00878	0.075375
		TRUE	P11532	DMD	Low	1	426.51	0.670936	0.159	0.37625
		TRUE	Q9HCK8	CHD8	High	62	290.34	0.670582	0.00263	0.0427958
		TRUE	O94880	PHF14	High	18	106.92	0.670154	0.00693	0.0665559
		TRUE	O00159	MYO1C	High	71	121.61	0.669883	0.783	0.909216
		TRUE	Q9H6U6	BCAS3	High	2	101.17	0.669705	0.0773	0.243047
		TRUE	Q9UHA3	RSL24D1	High	4	19.61	0.669539	0.00543	0.0594341
		TRUE	P54278	PMS2	High	17	95.74	0.669279	0.00178	0.0360211
		TRUE	Q02543	RPL18A	High	13	20.75	0.668866	0.00428	0.0522896
		TRUE	Q14061	COX17	High	4	6.91	0.668392	0.0408	0.166471
		TRUE	O75382	TRIM3	High	5	80.78	0.66809	0.066	0.221504
		TRUE	Q07157	TJP1	High	92	195.34	0.667828	0.433	0.674702
		TRUE	Q8WYA0	IFT81	High	12	79.7	0.667518	0.00488	0.0564142
		TRUE	Q9BYG3	NIFK	High	17	34.2	0.667346	0.00773	0.0704839
		TRUE	P52701	MSH6	High	52	152.69	0.667021	0.00541	0.0593884
		TRUE	Q5VYK3	ECPAS	High	19	204.16	0.667015	0.0261	0.130299
		TRUE	Q13263	TRIM28	High	22	88.49	0.667002	0.00122	0.0302143
		TRUE	Q8NB16	MLKL	High	5	54.44	0.666925	0.0255	0.129072
		TRUE	O14772	FPGT	Low	0	67.97	0.666677	0.108	0.297864
		TRUE	Q8NB15	ZNF511	High	2	28.25	0.666676	0.0143	0.0974473
		TRUE	Q9BXW7	HDHD5	Low	1	46.29	0.66667	0.0105	0.0838572
		TRUE	Q86U90	YRDC	Low	1	29.31	0.666065	0.0586	0.205149
		TRUE	Q8TBF5	PIGX	High	3	28.77	0.665264	0.0324	0.146076
		TRUE	O00767	SCD	High	6	41.5	0.664646	0.0973	0.279903
		TRUE	P35080	PFN2	High	6	15.04	0.662601	0.00251	0.0419223
		TRUE	P31689	DNAJA1	High	20	44.84	0.662593	0.00812	0.0725287
		TRUE	Q13505	MTX1	High	4	51.43	0.662527	0.253	0.500185
		TRUE	Q04726	TLE3	High	20	83.36	0.662477	0.00819	0.0725295
		TRUE	Q9H0A0	NAT10	High	40	115.66	0.662438	0.0096	0.0801968
		TRUE	Q9UK39	NOCT	Low	0	48.17	0.662134	0.114	0.307766
		TRUE	Q6ZVD7	STOX1	Low	0	110.89	0.661388	0.382	0.630645
		TRUE	Q969S2	NEIL2	High	4	36.8	0.661211	0.00317	0.0451542
		TRUE	Q8N1G2	CMTR1	High	13	95.26	0.661043	0.00341	0.0462315
		TRUE	Q9BRQ8	AIFM2	High	15	40.5	0.660991	0.0227	0.120429
		TRUE	Q9BPW8	NIPSNAP1	High	6	33.29	0.660794	0.172	0.395509
		TRUE	Q13610	PWP1	High	25	55.79	0.660219	0.00464	0.0545036
		TRUE	Q99735	MGST2	Low	1	16.61	0.659703	0.698	0.861254
		TRUE	Q9HB19	PLEKHA2	High	27	47.21	0.659377	0.0106	0.084163
		TRUE	Q15528	MED22	High	3	22.21	0.659162	0.00455	0.0543933
		TRUE	P29992	GNA11	High	14	42.1	0.658665	0.541	0.763149
		TRUE	Q9Y4P3	TBL2	High	20	49.77	0.658527	0.00172	0.0360211
		TRUE	P47914	RPL29	High	3	17.74	0.658448	0.0527	0.192846
		TRUE	Q9UKJ3	GPATCH8	High	38	164.1	0.658446	0.0115	0.0887785
		TRUE	O94972	TRIM37	High	16	107.84	0.658261	0.00615	0.0631413
		TRUE	P38117	ETFB	High	12	27.83	0.658221	0.00496	0.0568064
		TRUE	Q9Y244	POMP	High	4	15.78	0.657888	0.0549	0.197213
		TRUE	Q6IBW4	NCAPH2	High	7	68.18	0.657758	0.00848	0.0736897
		TRUE	Q15286	RAB35	High	7	23.01	0.657724	0.675	0.848889
		TRUE	P53597	SUCLG1	High	10	36.23	0.657361	0.00791	0.0712574
		TRUE	Q9H0K6	PUS7L	High	5	80.65	0.657257	0.104	0.29133
		TRUE	Q9Y217	MTMR6	Low	0	71.92	0.656774	0.105	0.292326
		TRUE	P20749	BCL3	High	2	47.55	0.656695	0.0237	0.123291
		TRUE	Q96AB3	ISOC2	Low	1	22.32	0.65612	0.0419	0.168484
		TRUE	Q9H7B2	RPF2	High	15	35.56	0.656014	0.0149	0.0989303
		TRUE	Q01469	FABP5	High	4	15.15	0.655865	0.219	0.45752
		TRUE	Q9HBH0	RHOF	High	9	23.61	0.655712	0.00181	0.0364019
		TRUE	O15460	P4HA2	High	11	60.86	0.654938	0.176	0.401883
		TRUE	Q99717	SMAD5	High	5	52.22	0.654787	0.0153	0.1007
		TRUE	Q9NNX1	TUFT1	High	5	44.24	0.653757	0.00978	0.0813648
		TRUE	Q16825	PTPN21	High	19	133.2	0.653365	0.00721	0.068189
		TRUE	Q96RT8	TUBGCP5	High	7	118.25	0.653196	0.0208	0.11542
		TRUE	Q9Y3L5	RAP2C	High	4	20.73	0.653152	0.358	0.609874
		TRUE	P08754	GNAI3	High	5	40.51	0.65313	0.693	0.857967
		TRUE	P36957	DLST	High	11	48.72	0.652898	0.439	0.679731
		TRUE	P46379	BAG6	High	6	119.33	0.6521	0.196	0.428613
		TRUE	Q5VSY0	GKAP1	High	8	42.05	0.651744	0.0334	0.148673
		TRUE	P18124	RPL7	High	21	29.21	0.651606	0.0148	0.0987748
		TRUE	Q14839	CHD4	High	46	217.87	0.651423	0.00312	0.0447182
		TRUE	Q14678	KANK1	High	43	147.2	0.651024	0.0258	0.129181
		TRUE	O00268	TAF4	High	11	110.05	0.650981	0.00338	0.0458603
		TRUE	Q13671	RIN1	Low	0	84.05	0.650708	0.394	0.64085
		TRUE	Q5JSZ5	PRRC2B	High	128	242.82	0.650683	0.0338	0.149714
		TRUE	Q14558	PRPSAP1	High	2	39.37	0.650605	0.00232	0.040921
		TRUE	P61960	UFM1	High	3	9.11	0.650425	0.027	0.13297
		TRUE	Q8TEB1	DCAF11	Low	0	61.63	0.649928	0.154	0.367916
		TRUE	O75817	POP7	High	3	15.64	0.64929	0.00729	0.068421
		TRUE	Q9GZP0	PDGFD	Low	1	42.82	0.649262	0.586	0.79091
		TRUE	Q9H7E9	C8orf33	High	9	24.98	0.648892	0.00864	0.0747615
		TRUE	Q7Z401	DENND4A	High	2	209.11	0.648739	0.0641	0.21804
		TRUE	Q6UUV9	CRTC1	High	6	67.26	0.648737	0.00405	0.0507064
		TRUE	Q96PE2	ARHGEF17	High	42	221.53	0.64844	0.11	0.300373
		TRUE	Q9BVP2	GNL3	High	28	61.95	0.648423	0.014	0.0974473
		TRUE	O15525	MAFG	Low	1	17.84	0.6484	0.173	0.397817
		TRUE	Q06481	APLP2	High	2	86.9	0.648275	0.0669	0.223825
		TRUE	P16885	PLCG2	Low	0	147.78	0.648206	0.389	0.636198
		TRUE	Q6P1L5	FAM117B	High	15	61.93	0.648036	0.0455	0.176263
		TRUE	Q9Y5A7	NUB1	High	3	70.49	0.647417	0.0886	0.262879
		TRUE	P98082	DAB2	High	29	82.4	0.647382	0.745	0.88751
		TRUE	Q9Y4C8	RBM19	High	26	107.27	0.647365	0.021	0.115422
		TRUE	P48047	ATP5PO	High	8	23.26	0.647302	0.132	0.33798
		TRUE	Q9Y2H5	PLEKHA6	High	24	117.06	0.646066	0.112	0.304971
		TRUE	Q3KP66	INAVA	High	11	72.87	0.645911	0.0024	0.0413414
		TRUE	P78345	RPP38	High	15	31.81	0.645826	0.00777	0.0705987
		TRUE	Q8NFH4	NUP37	High	8	36.68	0.645803	0.00237	0.0411529
		TRUE	P46779	RPL28	High	13	15.74	0.645419	0.00463	0.0545036
		TRUE	Q9Y608	LRRFIP2	High	28	82.12	0.645326	0.734	0.880672
		TRUE	Q9H0A8	COMMD4	High	3	21.75	0.645042	0.012	0.0912677
		TRUE	Q7Z5Q1	CPEB2	High	9	64.9	0.644619	0.00822	0.0725295
		TRUE	Q8IX04	UEVLD	High	3	52.23	0.644593	0.0434	0.171831
		TRUE	O95070	YIF1A	High	3	31.99	0.644427	0.0267	0.131805
		TRUE	Q9BW83	IFT27	High	2	20.47	0.64404	0.04	0.164298
		TRUE	O14908	GIPC1	High	9	36.03	0.643955	0.156	0.372325
TRUE		TRUE	cont_C00136		Low	1	46.64	0.643801
		TRUE	Q9NQW6	ANLN	High	43	124.12	0.643748	0.0112	0.0874702
		TRUE	Q9BX79	STRA6	High	2	73.46	0.643489	0.329	0.580227
		TRUE	P0DMV8	HSPA1A	High	34	70.01	0.643482	0.0143	0.0974473
		TRUE	Q9Y5W9	SNX11	High	4	30.41	0.642454	0.0978	0.28051
		TRUE	P49848	TAF6	High	18	72.62	0.642264	0.0148	0.0987748
		TRUE	Q14643	ITPR1	High	13	313.73	0.642241	0.58	0.787409
		TRUE	Q6IPR3	TYW3	Low	1	29.78	0.642048	0.0521	0.191642
		TRUE	Q5TC63	GRTP1	High	5	38.53	0.641041	0.307	0.560463
		TRUE	O00308	WWP2	High	6	98.85	0.640918	0.277	0.527311
		TRUE	Q7Z2Z1	TICRR	High	54	210.73	0.640873	0.0322	0.145684
		TRUE	Q16678	CYP1B1	High	4	60.81	0.640192	0.191	0.423503
		TRUE	Q13033	STRN3	High	11	87.16	0.640129	0.034	0.150502
		TRUE	O15156	ZBTB7B	Low	0	57.99	0.639878	0.0173	0.105766
		TRUE	P60953	CDC42	High	7	21.25	0.639616	0.466	0.70402
		TRUE	P30622	CLIP1	Low	0	162.15	0.639194	0.505	0.734879
		TRUE	Q9BRK4	LZTS2	High	37	72.71	0.638819	0.0031	0.0447182
		TRUE	Q9NY93	DDX56	High	21	61.55	0.63822	0.0177	0.107402
		TRUE	Q9ULX3	NOB1	High	15	46.65	0.638168	0.00432	0.0524248
		TRUE	P78381	SLC35A2	High	2	41.28	0.637964	0.0273	0.133694
		TRUE	O43504	LAMTOR5	High	2	9.61	0.637896	0.626	0.813628
		TRUE	O75061	DNAJC6	High	6	99.93	0.637207	0.54	0.762255
		TRUE	Q9H8W4	PLEKHF2	Low	0	27.78	0.637132	0.0178	0.107402
		TRUE	Q8N1T3	MYO1H	High	3	118.96	0.636748	0.537	0.760281
		TRUE	O00151	PDLIM1	High	17	36.05	0.636702	0.715	0.870566
		TRUE	Q9Y6M5	SLC30A1	High	3	55.26	0.636007	0.493	0.726322
		TRUE	Q5T447	HECTD3	High	3	97.05	0.635895	0.0337	0.149616
		TRUE	O75843	AP1G2	High	14	87.06	0.635402	0.176	0.401883
TRUE		TRUE	cont_C00093	GSN	High	13	85.64	0.63531
		TRUE	Q9P2F8	SIPA1L2	High	40	190.32	0.634838	0.0205	0.115029
		TRUE	Q6NXE6	ARMC6	High	7	54.11	0.634808	0.0177	0.107402
		TRUE	Q8IUD2	ERC1	High	29	128.01	0.634425	0.162	0.380524
		TRUE	P50914	RPL14	High	8	23.42	0.634319	0.00673	0.0662775
		TRUE	Q13325	IFIT5	High	9	55.81	0.633509	0.00203	0.0387233
		TRUE	Q9Y366	IFT52	Low	0	49.68	0.63328	0.0546	0.196727
		TRUE	P51798	CLCN7	High	12	88.62	0.632862	0.527	0.752971
		TRUE	Q9NUJ3	TCP11L1	Low	1	57	0.632843	0.0973	0.279903
		TRUE	Q9C0D2	CEP295	Low	1	295	0.632668	0.134	0.34098
		TRUE	O95819	MAP4K4	High	34	142.01	0.632325	0.0033	0.0457085
		TRUE	Q9P2E9	RRBP1	High	47	152.36	0.632276	0.143	0.353461
		TRUE	P56537	EIF6	High	8	26.58	0.632115	0.00987	0.0817149
		TRUE	Q96DE5	ANAPC16	Low	1	11.66	0.632007	0.0654	0.220175
		TRUE	Q6PIJ6	FBXO38	High	2	133.86	0.631907	0.0379	0.159837
		TRUE	Q9NVP1	DDX18	High	28	75.36	0.631349	0.00429	0.0522896
		TRUE	Q6ZNB6	NFXL1	High	14	101.27	0.631087	0.0138	0.0967012
		TRUE	O43318	MAP3K7	High	10	67.15	0.630977	0.00902	0.0770581
		TRUE	Q8N5K1	CISD2	High	6	15.27	0.63089	0.00558	0.0602597
		TRUE	O94979	SEC31A	High	24	132.93	0.630509	0.0135	0.0964023
		TRUE	Q9P0U4	CXXC1	High	19	75.66	0.630391	0.0154	0.1007
		TRUE	Q9HCK1	ZDBF2	Low	1	265.45	0.630381	0.485	0.720138
		TRUE	Q15361	TTF1	High	32	102.99	0.630286	0.0196	0.112586
		TRUE	Q13111	CHAF1A	High	9	106.84	0.630118	0.0625	0.214556
		TRUE	P46019	PHKA2	High	2	138.32	0.629531	0.0259	0.129323
		TRUE	P42694	HELZ	High	24	218.83	0.629257	0.00431	0.052387
		TRUE	Q9H6F5	CCDC86	High	16	40.21	0.629239	0.0169	0.104969
		TRUE	Q9UMS6	SYNPO2	High	3	117.44	0.629079	0.588	0.792091
		TRUE	Q9Y5J1	UTP18	High	22	61.96	0.629072	0.0122	0.0916124
		TRUE	O60343	TBC1D4	High	11	146.47	0.628873	0.013	0.0943
		TRUE	Q96BH1	RNF25	High	6	51.19	0.628425	0.00602	0.0624426
		TRUE	Q9BV36	MLPH	High	30	65.91	0.628387	0.195	0.428097
		TRUE	Q9BRB3	PIGQ	Low	1	84.03	0.62818	0.345	0.598082
		TRUE	Q9UJX2	CDC23	High	17	68.79	0.628018	0.0123	0.0918763
		TRUE	Q8IX12	CCAR1	High	26	132.74	0.627778	0.00274	0.0435069
		TRUE	Q8IWV8	UBR2	High	5	200.41	0.627692	0.0411	0.166908
		TRUE	P61221	ABCE1	High	15	67.27	0.627592	0.105	0.292332
		TRUE	Q8NDN9	RCBTB1	High	5	58.21	0.627419	0.0866	0.259837
		TRUE	Q96S97	MYADM	High	4	35.25	0.626382	0.764	0.89828
		TRUE	Q8NE01	CNNM3	High	6	76.07	0.626276	0.217	0.455338
		TRUE	P46087	NOP2	High	31	89.25	0.62569	0.0156	0.101026
		TRUE	P05387	RPLP2	High	9	11.66	0.625105	0.0112	0.0874702
		TRUE	Q8N5I2	ARRDC1	Low	1	45.95	0.624924	0.0342	0.150884
		TRUE	P33552	CKS2	Low	1	9.85	0.624214	0.0999	0.284906
		TRUE	P36941	LTBR	High	2	46.68	0.624111	0.254	0.500586
		TRUE	Q9Y3B9	RRP15	High	12	31.46	0.623649	0.017	0.105377
		TRUE	Q92576	PHF3	High	70	229.34	0.623602	0.0239	0.123896
		TRUE	P33527	ABCC1	High	33	171.48	0.623494	0.047	0.178931
		TRUE	Q96MP8	KCTD7	High	2	33.11	0.623275	0.0493	0.184906
		TRUE	Q9BTT0	ANP32E	Low	0	30.67	0.622902	0.477	0.713573
		TRUE	Q8WTT2	NOC3L	High	25	92.49	0.622773	0.0149	0.0991313
		TRUE	P35610	SOAT1	High	11	64.69	0.622402	0.739	0.883321
		TRUE	Q6P1Q9	METTL2B	Low	1	43.4	0.622095	0.0431	0.17131
		TRUE	Q5TEU4	NDUFAF5	Low	1	38.89	0.621964	0.276	0.525542
		TRUE	O75962	TRIO	High	71	346.68	0.621928	0.00411	0.0509976
		TRUE	Q9UHW5	GPN3	High	4	32.74	0.621926	0.224	0.464376
		TRUE	A2RUS2	DENND3	High	14	135.8	0.621708	0.0177	0.107402
		TRUE	P46934	NEDD4	High	12	149.02	0.621262	0.271	0.520272
		TRUE	Q13772	NCOA4	High	10	69.68	0.621044	0.473	0.709706
		TRUE	Q9Y3D8	AK6	High	6	20.05	0.621033	0.0965	0.278392
		TRUE	Q96KM6	ZNF512B	High	14	97.2	0.620911	0.00501	0.0571551
		TRUE	Q8NI36	WDR36	High	27	105.26	0.620618	0.0282	0.135889
		TRUE	Q9BY42	RTF2	High	9	33.87	0.620069	0.0219	0.117714
		TRUE	P06748	NPM1	High	12	32.55	0.619959	0.0275	0.134042
		TRUE	Q9NP79	VTA1	High	2	33.86	0.61968	0.0975	0.279992
		TRUE	P23381	WARS1	High	6	53.13	0.619528	0.0963	0.278113
		TRUE	Q15650	TRIP4	High	21	66.1	0.619141	0.0202	0.115021
		TRUE	Q6ZNA4	RNF111	High	4	108.79	0.619038	0.0366	0.15652
		TRUE	Q15527	SURF2	High	2	29.6	0.618821	0.12	0.31685
		TRUE	Q9NYL9	TMOD3	High	21	39.57	0.61877	0.769	0.900568
		TRUE	Q9Y2L1	DIS3	High	14	108.93	0.618505	0.00653	0.065764
		TRUE	Q14137	BOP1	High	32	83.58	0.618472	0.0117	0.0900459
		TRUE	Q9NVR0	KLHL11	High	7	80.1	0.617897	0.0187	0.109745
		TRUE	P62070	RRAS2	High	8	23.38	0.617653	0.555	0.773565
		TRUE	Q9C030	TRIM6	High	3	56.36	0.617471	0.116	0.311374
		TRUE	P54652	HSPA2	High	28	69.98	0.617449	0.0181	0.107978
		TRUE	Q8N684	CPSF7	High	16	52.02	0.617271	0.0429	0.171085
		TRUE	Q9UL33	TRAPPC2L	High	8	16.13	0.617129	0.0103	0.0828849
		TRUE	Q9Y6M9	NDUFB9	High	8	21.82	0.616668	0.703	0.864983
		TRUE	Q9H7X3	ZNF696	High	4	40.55	0.61606	0.036	0.154785
		TRUE	Q86YQ8	CPNE8	High	25	63.07	0.615935	0.755	0.892237
		TRUE	P11171	EPB41	High	20	96.96	0.615862	0.684	0.851556
		TRUE	Q49AG3	ZBED5	High	8	78.86	0.615851	0.0136	0.0967012
		TRUE	Q07955	SRSF1	High	15	27.73	0.615571	0.0173	0.105766
		TRUE	Q9UJS0	SLC25A13	High	19	74.13	0.615281	0.0285	0.136726
		TRUE	P60510	PPP4C	High	5	35.06	0.615088	0.00576	0.0610145
		TRUE	P21741	MDK	Low	0	15.58	0.614861	0.137	0.345395
		TRUE	Q2NKX8	ERCC6L	High	21	141.02	0.614688	0.00295	0.0445669
		TRUE	Q96C86	DCPS	Low	1	38.59	0.614638	0.151	0.364148
		TRUE	Q03111	MLLT1	High	12	62.02	0.614254	0.00406	0.0507144
		TRUE	P10276	RARA	Low	0	50.74	0.614033	0.128	0.330941
		TRUE	P29558	RBMS1	High	5	44.48	0.613955	0.00556	0.0602327
		TRUE	O75691	UTP20	High	53	318.18	0.613556	0.00815	0.0725295
		TRUE	Q14699	RFTN1	High	2	63.11	0.613447	0.405	0.650548
		TRUE	Q9H3K6	BOLA2	High	4	10.11	0.613412	0.00663	0.0659202
		TRUE	P24928	POLR2A	High	62	217.04	0.613268	0.0107	0.084493
		TRUE	Q70EL4	USP43	High	15	122.73	0.613163	0.00385	0.0493939
		TRUE	P28799	GRN	High	12	63.5	0.613094	0.39	0.636903
		TRUE	P53350	PLK1	High	25	68.21	0.612996	0.00247	0.0419051
		TRUE	Q13586	STIM1	High	9	77.38	0.612872	0.0473	0.179543
		TRUE	P17936	IGFBP3	High	4	31.65	0.612415	0.00333	0.045833
		TRUE	Q9NXN4	GDAP2	Low	1	56.19	0.612065	0.0852	0.257032
		TRUE	Q8N5F7	NKAP	High	16	47.11	0.611928	0.0347	0.151804
		TRUE	Q8NFH3	NUP43	High	3	42.12	0.611552	0.247	0.492468
		TRUE	P18077	RPL35A	High	12	12.53	0.611528	0.0172	0.105766
		TRUE	Q86TW2	ADCK1	Low	1	60.54	0.611348	0.037	0.157743
		TRUE	Q02040	AKAP17A	High	27	80.69	0.611291	0.0246	0.125952
		TRUE	Q99460	PSMD1	High	22	105.77	0.611238	0.0753	0.239678
		TRUE	Q9BRL6	SRSF8	Low	1	32.27	0.611121	0.195	0.428035
		TRUE	Q9UQN3	CHMP2B	Low	1	23.89	0.611008	0.399	0.644754
		TRUE	P08195	SLC3A2	High	22	67.95	0.610918	0.00738	0.0687873
		TRUE	Q9UJA5	TRMT6	High	17	55.76	0.610606	0.011	0.0859859
		TRUE	P61927	RPL37	High	3	11.07	0.610458	0.0646	0.218605
		TRUE	P16402	H1-3	High	8	22.34	0.60998	0.042	0.168694
		TRUE	Q13889	GTF2H3	High	5	34.36	0.609856	0.016	0.102404
		TRUE	Q9P2B7	CFAP97	High	10	59.44	0.60978	0.00726	0.0682544
		TRUE	O75688	PPM1B	High	5	52.61	0.609761	0.0642	0.21804
		TRUE	P15927	RPA2	High	2	29.23	0.60976	0.0737	0.237898
		TRUE	Q9NR30	DDX21	High	45	87.29	0.609452	0.0125	0.0925805
		TRUE	O15379	HDAC3	High	12	48.82	0.608624	0.0791	0.246459
		TRUE	Q12769	NUP160	High	30	162.02	0.608585	0.055	0.197262
		TRUE	Q5T6F2	UBAP2	High	16	117.04	0.608523	0.0327	0.146849
		TRUE	O15243	LEPROT	High	2	14.24	0.608065	0.224	0.464376
		TRUE	Q92581	SLC9A6	High	2	77.87	0.608055	0.557	0.774467
		TRUE	O15533	TAPBP	High	2	47.54	0.60802	0.0862	0.258915
		TRUE	Q00587	CDC42EP1	High	6	40.27	0.607979	0.00387	0.0494819
		TRUE	Q9GZL7	WDR12	High	21	47.68	0.607333	0.0201	0.114942
		TRUE	P53582	METAP1	High	4	43.19	0.607159	0.00778	0.0705987
		TRUE	Q9H871	RMND5A	High	11	43.96	0.607158	0.0179	0.10771
		TRUE	O95359	TACC2	High	11	309.24	0.606766	0.0612	0.211594
		TRUE	P19387	POLR2C	High	11	31.42	0.606628	0.0076	0.0698032
		TRUE	Q12834	CDC20	High	14	54.69	0.606518	0.00775	0.070568
		TRUE	P07199	CENPB	High	10	65.13	0.606381	0.00721	0.068189
		TRUE	Q96DX4	RSPRY1	High	7	64.14	0.606233	0.571	0.783413
		TRUE	P20585	MSH3	High	3	127.33	0.605583	0.14	0.34963
		TRUE	O75363	BCAS1	Low	0	61.67	0.605496	0.113	0.3059
		TRUE	Q96G25	MED8	High	4	29.06	0.604845	0.205	0.441995
		TRUE	Q6P5R6	RPL22L1	High	3	14.6	0.604523	0.0779	0.243634
		TRUE	P26038	MSN	High	18	67.78	0.604292	0.449	0.690874
		TRUE	O43929	ORC4	High	6	50.35	0.603957	0.0153	0.1007
		TRUE	Q96JQ2	CLMN	High	18	111.58	0.603698	0.257	0.504843
		TRUE	Q9Y2P8	RCL1	High	16	40.82	0.603363	0.0175	0.10657
		TRUE	Q96SI1	KCTD15	High	4	31.92	0.603238	0.0578	0.203213
		TRUE	Q6ZN16	MAP3K15	High	12	147.34	0.603232	0.0779	0.243634
		TRUE	P03891	MT-ND2	Low	1	38.93	0.603168	0.785	0.909888
		TRUE	Q96AY4	TTC28	High	51	270.71	0.603081	0.198	0.430732
		TRUE	Q15751	HERC1	High	12	531.89	0.60301	0.208	0.445567
		TRUE	Q15404	RSU1	High	7	31.52	0.60279	0.0147	0.0983996
		TRUE	Q6PK04	CCDC137	High	15	33.21	0.602751	0.0379	0.159837
		TRUE	Q01780	EXOSC10	High	40	100.77	0.602607	0.00319	0.045231
		TRUE	Q96IZ6	METTL2A	High	7	43.51	0.602484	0.0218	0.117515
		TRUE	P30876	POLR2B	High	35	133.81	0.602277	0.00374	0.0488723
		TRUE	P61254	RPL26	High	14	17.25	0.6019	0.0179	0.107978
		TRUE	Q9Y3Z3	SAMHD1	High	11	72.15	0.601708	0.0153	0.1007
		TRUE	Q9Y673	ALG5	Low	1	36.92	0.601704	0.217	0.455312
		TRUE	Q9HB21	PLEKHA1	High	4	45.52	0.600665	0.00337	0.0458603
		TRUE	Q9P0M6	MACROH2A2	High	9	40.03	0.600481	0.0101	0.0822767
		TRUE	Q6SPF0	SAMD1	Low	1	56.02	0.600445	0.113	0.306551
		TRUE	Q9BZE4	GTPBP4	High	39	73.92	0.600059	0.0135	0.0964023
		TRUE	Q8IX18	DHX40	High	7	88.5	0.599821	0.0325	0.146415
		TRUE	Q8N490	PNKD	High	5	42.85	0.599552	0.0607	0.210682
		TRUE	Q8N8S7	ENAH	High	4	66.47	0.59944	0.0253	0.12846
		TRUE	Q16401	PSMD5	High	9	56.16	0.59925	0.0742	0.238668
		TRUE	Q9NYU1	UGGT2	High	2	174.62	0.598982	0.0232	0.121552
		TRUE	P45954	ACADSB	High	3	47.46	0.598636	0.0277	0.134646
		TRUE	O75746	SLC25A12	High	21	74.71	0.598595	0.0812	0.249671
		TRUE	Q96KR1	ZFR	High	37	116.94	0.598566	0.00385	0.0493939
		TRUE	Q96MD2	KICS2	High	3	50.37	0.598304	0.0691	0.228026
		TRUE	Q6PI47	KCTD18	High	6	46.71	0.598181	0.0567	0.201047
		TRUE	Q9BW91	NUDT9	Low	0	39.1	0.597989	0.272	0.521243
		TRUE	Q76L83	ASXL2	High	6	153.72	0.597933	0.0207	0.11542
		TRUE	P46778	RPL21	High	9	18.55	0.597707	0.0187	0.109586
		TRUE	Q9UBI6	GNG12	High	5	8	0.59755	0.747	0.888894
		TRUE	Q15067	ACOX1	Low	0	74.38	0.596854	0.207	0.444504
		TRUE	Q9Y3C1	NOP16	High	12	21.18	0.596851	0.00279	0.0436094
		TRUE	P84098	RPL19	High	8	23.45	0.596693	0.00191	0.0377766
		TRUE	Q9BW19	KIFC1	High	23	73.7	0.596616	0.0168	0.104969
		TRUE	P39023	RPL3	High	26	46.08	0.596466	0.0187	0.109586
		TRUE	P28340	POLD1	High	24	123.55	0.59629	0.0136	0.0967012
		TRUE	Q76FK4	NOL8	High	41	131.54	0.596282	0.0258	0.129181
		TRUE	O75864	PPP1R37	High	2	74.72	0.596264	0.0878	0.261926
		TRUE	Q86U06	RBM23	High	2	48.7	0.59557	0.166	0.386496
		TRUE	Q9BT17	MTG1	High	10	37.21	0.595202	0.0142	0.0974473
		TRUE	Q14692	BMS1	High	41	145.72	0.59427	0.00551	0.0598966
		TRUE	Q9BUN8	DERL1	High	3	28.78	0.594217	0.492	0.725693
		TRUE	Q9P2F5	STOX2	High	12	102.61	0.593837	0.0232	0.121552
		TRUE	Q6UXI9	NPNT	Low	1	61.87	0.593606	0.421	0.664653
		TRUE	P49585	PCYT1A	High	9	41.7	0.593474	0.0038	0.0493939
		TRUE	P21580	TNFAIP3	High	7	89.56	0.593191	0.0913	0.267966
		TRUE	Q9UBL6	CPNE7	High	12	70.25	0.59313	0.0141	0.0974473
		TRUE	P25445	FAS	High	3	37.71	0.59291	0.0292	0.138147
		TRUE	Q9Y2J4	AMOTL2	Low	1	85.71	0.592801	0.51	0.738795
		TRUE	Q9BWW4	SSBP3	High	2	40.39	0.592713	0.105	0.292705
		TRUE	Q6ZU65	UBN2	Low	1	146	0.592521	0.108	0.296953
		TRUE	Q9BV86	NTMT1	Low	0	25.37	0.592479	0.328	0.579222
		TRUE	P04350	TUBB4A	Low	1	49.55	0.592257	0.0509	0.188162
		TRUE	Q86SE9	PCGF5	High	4	29.69	0.592155	0.0152	0.100444
		TRUE	Q8N568	DCLK2	High	10	83.55	0.592089	0.0142	0.0974473
		TRUE	Q13509	TUBB3	High	7	50.4	0.59129	0.0592	0.206773
		TRUE	Q9UBC2	EPS15L1	High	32	94.2	0.591	0.635	0.822349
		TRUE	Q3MJ13	WDR72	High	3	123.35	0.590806	0.0206	0.11542
		TRUE	Q9HBR0	SLC38A10	High	60	119.69	0.590736	0.0534	0.193651
		TRUE	P28715	ERCC5	High	3	133.03	0.590664	0.0401	0.16438
		TRUE	Q9Y2D9	ZNF652	High	7	69.7	0.590595	0.021	0.115422
		TRUE	Q9NSE4	IARS2	High	28	113.72	0.590306	0.00528	0.0585838
		TRUE	P05976	MYL1	Low	1	21.13	0.590102	0.737	0.881993
		TRUE	O75683	SURF6	High	15	41.43	0.589911	0.0315	0.14392
		TRUE	Q15334	LLGL1	High	10	115.35	0.589481	0.0182	0.108352
		TRUE	Q15437	SEC23B	High	24	86.42	0.589426	0.00347	0.0466607
		TRUE	O75818	RPP40	High	7	41.81	0.5894	0.00321	0.045231
		TRUE	O75955	FLOT1	High	26	47.33	0.58932	0.734	0.880672
		TRUE	P62851	RPS25	High	6	13.73	0.589241	0.0229	0.121097
		TRUE	P51530	DNA2	High	20	120.34	0.589089	0.0683	0.226165
		TRUE	Q9UH99	SUN2	High	5	80.26	0.588742	0.43	0.671893
		TRUE	Q8TAP8	PPP1R35	High	13	27.94	0.588693	0.0311	0.143521
		TRUE	P46734	MAP2K3	High	6	39.29	0.588538	0.00332	0.0457085
		TRUE	Q6PJT7	ZC3H14	High	24	82.82	0.588292	0.00689	0.0663206
		TRUE	O96007	MOCS2	Low	1	20.93	0.587892	0.137	0.346072
		TRUE	Q8NFG4	FLCN	High	12	64.43	0.587673	0.0145	0.0976947
		TRUE	Q6PI26	SHQ1	High	4	65.08	0.587593	0.0303	0.14156
		TRUE	Q8IZ69	TRMT2A	High	22	68.68	0.587496	0.029	0.137854
		TRUE	Q9HC78	ZBTB20	Low	1	81.03	0.586619	0.298	0.551243
		TRUE	P78406	RAE1	High	11	40.94	0.58638	0.176	0.401396
		TRUE	O00148	DDX39A	High	7	49.1	0.586322	0.00753	0.0693049
		TRUE	P62847	RPS24	High	6	15.41	0.5861	0.0384	0.16053
		TRUE	Q9BT40	INPP5K	High	12	51.06	0.586083	0.0966	0.278532
		TRUE	Q9Y2R4	DDX52	High	20	67.42	0.586061	0.00301	0.0447182
		TRUE	Q92504	SLC39A7	Low	1	50.09	0.585961	0.195	0.428097
		TRUE	P36578	RPL4	High	24	47.67	0.585767	0.00717	0.0680954
		TRUE	Q12874	SF3A3	High	12	58.81	0.585653	0.0066	0.065842
		TRUE	Q53FV1	ORMDL2	High	3	17.35	0.585351	0.485	0.720138
		TRUE	Q6NXR4	TTI2	Low	0	56.88	0.584978	0.0324	0.14615
		TRUE	Q8N6T3	ARFGAP1	Low	0	44.64	0.58497	0.222	0.461601
		TRUE	Q92540	SMG7	High	5	127.2	0.58489	0.0109	0.0856135
		TRUE	Q13627	DYRK1A	High	20	85.53	0.584811	0.019	0.110173
		TRUE	P82979	SARNP	Low	1	23.66	0.583415	0.0975	0.279992
		TRUE	Q9HC36	MRM3	High	9	46.99	0.583381	0.0472	0.179381
		TRUE	Q5SQN1	SNAP47	High	3	52.53	0.583372	0.235	0.47876
		TRUE	Q6ZVH7	ESPNL	Low	1	108.06	0.58336	0.708	0.868403
		TRUE	Q9NSY1	BMP2K	High	35	129.09	0.583356	0.739	0.882974
		TRUE	Q9UBW7	ZMYM2	High	6	154.81	0.583178	0.019	0.110233
		TRUE	P53355	DAPK1	High	54	159.94	0.583039	0.736	0.880987
		TRUE	Q5W5X9	TTC23	High	2	49.98	0.582773	0.104	0.291128
		TRUE	Q9H582	ZNF644	High	14	149.47	0.582762	0.0449	0.174411
		TRUE	Q15170	TCEAL1	High	2	18.63	0.582748	0.0312	0.143521
		TRUE	P17544	ATF7	Low	1	51.72	0.582667	0.0248	0.126388
		TRUE	Q14156	EFR3A	High	22	92.86	0.582397	0.579	0.787048
		TRUE	Q86T24	ZBTB33	High	3	74.44	0.582322	0.0235	0.12234
		TRUE	Q32P44	EML3	High	2	95.14	0.582316	0.0291	0.138055
		TRUE	Q96B36	AKT1S1	High	2	27.37	0.582246	0.171	0.393963
		TRUE	Q96LB3	IFT74	High	13	69.2	0.581883	0.0261	0.130299
		TRUE	Q9UPQ9	TNRC6B	High	45	193.88	0.581654	0.401	0.646226
		TRUE	Q63HN8	RNF213	High	166	591.03	0.581165	0.0307	0.142674
		TRUE	O00231	PSMD11	High	18	47.43	0.581062	0.0935	0.272899
		TRUE	Q9UHR5	SAP30BP	High	11	33.85	0.58091	0.0232	0.121552
		TRUE	Q14587	ZNF268	Low	1	108.3	0.580892	0.547	0.766528
		TRUE	O00425	IGF2BP3	High	21	63.67	0.580833	0.0186	0.10942
		TRUE	Q96N46	TTC14	High	8	88.26	0.580366	0.033	0.147356
		TRUE	Q96FV9	THOC1	High	14	75.62	0.580238	0.0399	0.164088
		TRUE	Q8NBX0	SCCPDH	Low	0	47.12	0.580219	0.19	0.422181
		TRUE	Q8TB52	FBXO30	High	8	82.25	0.580211	0.35	0.603078
		TRUE	Q9NQZ2	UTP3	High	7	54.53	0.580113	0.0381	0.160006
		TRUE	Q96EE3	SEH1L	High	15	39.62	0.5796	0.017	0.105377
		TRUE	Q6PCB5	RSBN1L	High	26	94.81	0.579504	0.0257	0.129073
		TRUE	Q3ZAQ7	VMA21	Low	1	11.35	0.579464	0.671	0.847984
		TRUE	Q9Y446	PKP3	High	35	87.03	0.579055	0.157	0.373601
		TRUE	P08047	SP1	High	3	80.64	0.578235	0.0795	0.247299
		TRUE	Q9H267	VPS33B	High	5	70.54	0.577834	0.0295	0.139165
		TRUE	Q99575	POP1	High	39	114.64	0.577695	0.0202	0.115029
		TRUE	Q96Q89	KIF20B	High	2	210.5	0.577042	0.0931	0.272098
		TRUE	O14733	MAP2K7	High	6	47.45	0.576994	0.0233	0.121678
		TRUE	O60678	PRMT3	High	12	59.86	0.576837	0.0221	0.118381
		TRUE	O43583	DENR	High	2	22.08	0.576571	0.13	0.334821
		TRUE	P46776	RPL27A	High	9	16.55	0.576474	0.0482	0.181988
		TRUE	O00213	APBB1	High	2	77.2	0.576131	0.105	0.292326
		TRUE	P04080	CSTB	High	7	11.13	0.575991	0.0738	0.237948
		TRUE	Q9ULK4	MED23	High	3	156.37	0.575967	0.074	0.238298
		TRUE	P16035	TIMP2	Low	1	24.38	0.575953	0.0825	0.251576
		TRUE	Q13838	DDX39B	High	11	48.96	0.575531	0.021	0.115422
		TRUE	Q9UJY1	HSPB8	High	5	21.59	0.575452	0.0339	0.150134
		TRUE	P84243	H3-3A	High	2	15.32	0.575066	0.111	0.302512
		TRUE	Q7Z4L5	TTC21B	Low	1	150.84	0.574527	0.234	0.477503
		TRUE	P42695	NCAPD3	High	12	168.78	0.573482	0.00562	0.0603348
		TRUE	O75386	TULP3	High	10	49.61	0.573252	0.014	0.0972393
		TRUE	Q8TCN5	ZNF507	High	5	105.7	0.573142	0.041	0.166779
		TRUE	O43493	TGOLN2	Low	1	45.85	0.57299	0.0391	0.162426
		TRUE	Q13642	FHL1	High	2	36.24	0.572844	0.113	0.306551
		TRUE	Q96JH7	VCPIP1	High	3	134.24	0.572717	0.0465	0.178023
		TRUE	Q99622	C12orf57	High	4	13.17	0.57254	0.114	0.307864
		TRUE	Q86VS8	HOOK3	High	3	83.07	0.572498	0.0472	0.179381
		TRUE	P62140	PPP1CB	High	6	37.16	0.572437	0.601	0.798809
		TRUE	O95478	NSA2	High	12	30.05	0.571968	0.0116	0.0896456
		TRUE	Q5VZL5	ZMYM4	High	16	172.68	0.571889	0.018	0.107978
		TRUE	Q9Y6W5	WASF2	High	6	54.25	0.57168	0.037	0.157788
		TRUE	P51690	ARSL	Low	1	65.63	0.571628	0.088	0.262199
		TRUE	Q6P2I3	FAHD2B	Low	0	34.59	0.571577	0.0488	0.183605
		TRUE	Q5TF58	IFFO2	High	7	57.29	0.571534	0.444	0.685817
		TRUE	Q3KR37	GRAMD1B	High	5	85.35	0.571424	0.0187	0.109586
TRUE		TRUE	cont_C00313		Low	0	92.22	0.571319
		TRUE	Q15025	TNIP1	High	12	71.82	0.570732	0.00758	0.0697302
		TRUE	Q9BRS8	LARP6	Low	1	54.7	0.570576	0.0988	0.282706
		TRUE	O15047	SETD1A	High	26	185.92	0.570561	0.0218	0.117515
		TRUE	Q9H2U2	PPA2	High	2	37.9	0.570178	0.125	0.327337
		TRUE	P30050	RPL12	High	11	17.81	0.569971	0.0199	0.113619
		TRUE	P49748	ACADVL	High	11	70.35	0.56943	0.0125	0.0925805
		TRUE	Q9NRF8	CTPS2	High	11	65.64	0.568979	0.0213	0.11633
		TRUE	O76094	SRP72	High	21	74.56	0.568803	0.00685	0.0662775
		TRUE	Q58EX7	PLEKHG4	High	2	130.72	0.568738	0.127	0.330336
		TRUE	Q9NSV4	DIAPH3	High	14	136.84	0.5687	0.0063	0.0639872
		TRUE	Q8N3C0	ASCC3	High	84	251.3	0.568679	0.0255	0.129072
		TRUE	O15347	HMGB3	Low	1	22.97	0.568589	0.118	0.314978
		TRUE	P27361	MAPK3	High	15	43.11	0.568583	0.0409	0.166629
		TRUE	Q5BKY9	FAM133B	High	5	28.37	0.568416	0.0782	0.244184
		TRUE	P35222	CTNNB1	High	26	85.44	0.568154	0.296	0.548584
		TRUE	P67812	SEC11A	High	5	20.61	0.568118	0.432	0.67454
		TRUE	Q9NYU2	UGGT1	High	19	177.08	0.567518	0.0274	0.133754
		TRUE	Q6AHZ1	ZNF518A	High	2	166.68	0.567496	0.0357	0.153801
		TRUE	P04035	HMGCR	Low	1	97.41	0.567441	0.264	0.513183
		TRUE	Q99805	TM9SF2	High	4	75.73	0.567355	0.208	0.445567
		TRUE	O60671	RAD1	High	9	31.81	0.567339	0.0209	0.11542
		TRUE	P49790	NUP153	High	37	153.84	0.567219	0.0167	0.104139
		TRUE	P49411	TUFM	High	26	49.84	0.567163	0.00522	0.0581778
		TRUE	Q16531	DDB1	High	53	126.89	0.567068	0.161	0.37817
		TRUE	O75151	PHF2	High	6	120.7	0.567066	0.0375	0.158994
		TRUE	Q13433	SLC39A6	Low	1	84.99	0.566423	0.172	0.395107
		TRUE	Q9UH17	APOBEC3B	High	7	45.89	0.566337	0.196	0.428879
		TRUE	O95759	TBC1D8	High	2	130.75	0.566239	0.0487	0.1832
		TRUE	O94826	TOMM70	High	7	67.41	0.565613	0.388	0.635684
		TRUE	O60814	H2BC12	High	9	13.88	0.565565	0.0119	0.0909174
		TRUE	Q13277	STX3	High	5	33.13	0.565332	0.585	0.79011
		TRUE	O00257	CBX4	High	26	61.33	0.564226	0.0272	0.133499
		TRUE	Q7L5D6	GET4	High	7	36.48	0.564189	0.309	0.562718
		TRUE	Q8N442	GUF1	High	3	74.28	0.564111	0.0414	0.167522
		TRUE	P62081	RPS7	High	10	22.11	0.563905	0.0127	0.0931192
		TRUE	O14544	SOCS6	Low	1	59.49	0.563458	0.0352	0.153091
		TRUE	Q9BYG5	PARD6B	High	4	41.16	0.563184	0.0184	0.108776
		TRUE	Q96N64	PWWP2A	High	23	81.91	0.563104	0.0357	0.153801
		TRUE	Q86U38	NOP9	High	5	69.39	0.562856	0.0131	0.0946167
		TRUE	Q8IWZ8	SUGP1	High	11	72.43	0.56266	0.056	0.199462
		TRUE	Q86X29	LSR	High	3	71.39	0.562555	0.36	0.611908
		TRUE	Q14534	SQLE	High	6	63.88	0.56251	0.0627	0.214861
		TRUE	Q15459	SF3A1	High	26	88.83	0.562123	0.0128	0.0937642
		TRUE	Q9Y618	NCOR2	High	67	273.49	0.562108	0.00676	0.0662775
		TRUE	P09629	HOXB7	High	2	24	0.561316	0.0398	0.164016
		TRUE	Q9Y256	RCE1	High	3	35.81	0.561306	0.0577	0.203136
		TRUE	Q96EY7	PTCD3	High	11	78.5	0.561291	0.00916	0.0777246
		TRUE	P49792	RANBP2	High	124	357.97	0.561205	0.00708	0.0675469
		TRUE	Q86SQ9	DHDDS	Low	0	38.63	0.561156	0.274	0.523674
		TRUE	Q99543	DNAJC2	High	7	71.95	0.561147	0.0148	0.0988317
		TRUE	P62701	RPS4X	High	21	29.58	0.561107	0.0222	0.118779
		TRUE	P53992	SEC24C	High	24	118.25	0.560941	0.00928	0.0783686
		TRUE	P51812	RPS6KA3	High	30	83.68	0.560882	0.0773	0.243047
		TRUE	Q9NR11	ZNF302	High	2	54.78	0.560871	0.255	0.501436
		TRUE	Q9Y3D2	MSRB2	High	2	19.52	0.560854	0.0173	0.105882
		TRUE	O95707	POP4	High	4	25.41	0.55987	0.017	0.105377
		TRUE	Q8TD19	NEK9	High	20	107.1	0.559791	0.0154	0.100736
		TRUE	P49207	RPL34	High	8	13.28	0.559274	0.0166	0.103904
		TRUE	O00232	PSMD12	High	10	52.87	0.559171	0.182	0.410737
		TRUE	P61353	RPL27	High	13	15.79	0.558865	0.06	0.208442
		TRUE	Q00537	CDK17	High	20	59.54	0.558278	0.031	0.14323
		TRUE	Q9NVU7	SDAD1	High	23	79.82	0.558261	0.0346	0.151681
[truncated: 4,379 more rows]
