# Supplementary material for: Systematic Discovery of Pathogen Effector Functions across Human Pathogens and Pathways
Source: bioRxiv. 2025 Nov 17:2025.11.17.687821. Preprint. [Version 1] doi: 10.1101/2025.11.17.687821 (PMC12667889; doi:10.1101/2025.11.17.687821)
Supplement: Supplement 6 [file media-6.xlsx]

## Sheet: Sheet1
qPCR oligos
Gene	Forward	Reverse
ATCB	CACCATTGGCAATGAGCGGTTC	AGGTCTTTGCGGATGTCCACGT
STING	ACTCTTCTGCCGGACACTTG	GCAGGTTCCTGGTAGGCAAT
GFP	AGTCCGCCCTGAGCAAAGA	TCCAGCAGGACCATGTGATC
PCR oligos
Name	Primers 5'-3'
One-step PCR for amplifying eORFeome (Fwd)	CCTCGTAAATGGAGAATTGGC
One-step PCR for amplifying eORFeome (Rev)	CCTGCAGGTTATTCATTACTAAACC
Primer for barcoding pCW57.3 (Linear PCR - Fwd)	GACGTGTGCTCTTCCGATCTNNNNNWSWSWSWSWSNNNNNWSWSWSWSWSAGATCGGAAGAGCGTCGTGTAGGGAAAGAGTGTCCTGCAGGttattcattactaaaccactttgtacaag
Primer for barcoding pCW57.3 (Fill-in PCR - Rev)	cccttatacacagccagtctgcaggcatagtgactggatatgttgtgttttacag
